# Supplementary material for: Adaptive resistance of melanoma cells to RAF inhibition via reversible induction of a slowly dividing de‐differentiated state
Source: Mol Syst Biol. 2017 Jan 9;13(1):905. doi: 10.15252/msb.20166796 (PMC5248573; doi:10.15252/msb.20166796)
Supplement: Supplementary file 3 — Dataset EV1 [file MSB-13-905-s003.zip]

Archive with 3 entries (2 files):
- Dataset_EV1/
- Dataset_EV1/Dataset_EV1.txt
- Dataset_EV1/Dataset_EV1.xlsx
