# Supplementary material for: Adaptive resistance of melanoma cells to RAF inhibition via reversible induction of a slowly dividing de‐differentiated state
Source: Mol Syst Biol. 2017 Jan 9;13(1):905. doi: 10.15252/msb.20166796 (PMC5248573; doi:10.15252/msb.20166796)
Supplement: Supplementary file 3 — Dataset EV1 [file MSB-13-905-s003.zip › Dataset_EV1/Dataset_EV1.txt]

Dataset EV1. Summary of RNA-seq data for genes differentially regulated between COLO858 and MMACSF cells. Data are presented as mean gene expression values for DMSO-treated cells and cells treated with vemurafenib for 24 or 48 h. Differentially regulated genes between the two cell lines following 24 or 48 h are listed.
