# Supplementary material for: Adaptive resistance of melanoma cells to RAF inhibition via reversible induction of a slowly dividing de‐differentiated state
Source: Mol Syst Biol. 2017 Jan 9;13(1):905. doi: 10.15252/msb.20166796 (PMC5248573; doi:10.15252/msb.20166796)
Supplement: Supplementary file 3 — Dataset EV1 [file MSB-13-905-s003.zip › Dataset_EV1/Dataset_EV1.xlsx]

## Sheet: Dataset EV1
Dataset EV1. Summary of RNA-seq data for differentially regulated genes between COLO858 and MMACSF cells
24 h treatment with vemurafenib											48 h treatment with vemurafenib
gene_id	COLO858_mean_DMSO	COLO858_mean_Vem24hr	q-value	COLO858_adjusted_log2fold_DMSO_Vem24hr	MMACSF_mean_DMSO	MMACSF_mean_Vem24hr	q-value	MMACSF_adjusted_log2fold_DMSO_Vem24hr	Differential_log2fold		gene_id	COLO858_mean_DMSO	COLO858_mean_Vem48hr	q-value	COLO858_adjusted_log2fold_DMSO_Vem48hr	MMACSF_mean_DMSO	MMACSF_mean_Vem48hr	q-value	MMACSF_adjusted_log2fold_DMSO_Vem48hr	Differential_log2fold
A2M	1.07185	5.46261	0.000272254	1.6412	2.22901	30.1604	0.00048703	3.27055	-1.62935		A2M	1.07185	8.36094	0.000272254	2.17573	2.22901	2.29196	0.958888	0.0278549	2.17573
A4GALT	5.70366	0.618257	0.000272254	-2.05051	0	0	1	0	-2.05051		A4GALT	5.70366	0.827018	0.000272254	-1.87546	0	0	1	0	-1.87546
AASS	4.24726	10.6839	0.000272254	1.15489	10.2794	11.5077	0.660733	0.149126	1.15489		AARS2	19.379	8.91613	0.000272254	-1.03923	15.7894	11.1235	0.0208043	-0.469744	-1.03923
ABAT	0.0178773	0.0811181	1	0.0869605	0.491256	2.4422	0.00048703	1.2068	-1.2068		AASS	4.24726	15.0626	0.000272254	1.61407	10.2794	9.94171	0.936049	-0.0438521	1.61407
ABCA1	5.79347	17.4246	0.000272254	1.43941	0.0421323	0.0334764	1	-0.012033	1.43941		ABAT	0.0178773	0.132415	1	0.153839	0.491256	2.03661	0.00048703	1.02593	-1.02593
ABCB5	0.325107	3.66482	0.000272254	1.81571	80.6555	133.576	0.00048703	0.720799	1.09491		ABCB5	0.325107	7.33744	0.000272254	2.6535	80.6555	154.123	0.00048703	0.925791	1.7277
ABHD3	4.81243	1.50868	0.000272254	-1.21221	6.93372	5.3112	0.228208	-0.330083	-1.21221		ABCC4	8.30115	2.402	0.000272254	-1.45103	7.91074	6.26361	0.211418	-0.294859	-1.45103
ABHD4	5.416	15.1479	0.000272254	1.3316	11.305	14.5979	0.149544	0.342107	1.3316		ABHD2	14.0272	24.9707	0.000272254	0.789309	46.0623	16.6149	0.00048703	-1.41778	2.20708
ABL2	6.57613	18.4698	0.000272254	1.36171	15.5238	12.6898	0.238212	-0.271444	1.36171		ABHD4	5.416	21.0825	0.000272254	1.78316	11.305	15.4004	0.0586652	0.414486	1.78316
ABLIM3	5.17575	2.06595	0.000272254	-1.01028	7.38248	18.1649	0.00048703	1.19302	-2.2033		ABL2	6.57613	19.7863	0.000272254	1.4561	15.5238	11.3644	0.0282984	-0.418353	1.4561
ACD	16.9488	7.93401	0.000272254	-1.00651	13.3045	11.9819	0.710468	-0.139968	-1.00651		ABLIM1	2.62156	4.71241	0.000272254	0.657488	8.34078	4.88201	0.00048703	-0.667234	1.32472
ACOX2	3.30638	0.182349	0.00118999	-1.86482	0.308234	1.12633	1	0.700745	-1.86482		ABLIM3	5.17575	4.68324	0.556579	-0.119901	7.38248	18.4637	0.00048703	1.21534	-1.21534
ACSL3	76.9387	53.3016	0.00160876	-0.521345	133.865	44.3136	0.00048703	-1.5735	1.05215		ABTB2	10.2714	6.18649	0.000272254	-0.649308	11.6298	17.0822	0.00920744	0.517738	-1.16705
ACTA2	10.5781	20.9071	0.000272254	0.92	3.43351	23.5791	0.00048703	2.47091	-1.55091		ACAT2	22.5481	8.47756	0.0226223	-1.31302	57.1704	10.5673	0.00048703	-2.33023	2.33023
ACTB	2377.47	1806.94	0.0205463	-0.395687	1651.79	532.885	0.00048703	-1.6303	1.6303		ACCSL	0	0.0845154	1	0.117051	0.655863	2.53323	0.00314497	1.0934	-1.0934
ADAM23	5.54686	13.9559	0.000272254	1.19184	16.8733	20.7378	0.292594	0.2824	1.19184		ACOX2	3.30638	0.339516	0.000272254	-1.68476	0.308234	0.958911	1	0.582431	-1.68476
ADAMTS14	0.111795	1.35132	0.000973175	1.08058	0.179035	0.664037	1	0.497081	1.08058		ACTB	2377.47	3133.83	0.0201327	0.398353	1651.79	462.703	0.00048703	-1.83363	1.83363
ADAMTS16	0.0147659	0.0229666	1	0.0116121	0.548869	2.32606	0.00048703	1.1026	-1.1026		ACTG1	1231.56	1910.38	0.000272254	0.632957	1974.73	1358.31	0.007778	-0.539511	1.17247
ADAMTS9	2.58244	1.11158	0.000272254	-0.76262	2.22569	3.90107	0.00048703	0.603489	-1.36611		ACTG2	2.11078	5.61353	0.000518162	1.08814	1.34696	1.17871	0.887954	-0.107319	1.08814
ADARB1	4.58111	11.6236	0.000272254	1.1775	8.18836	7.59193	0.832109	-0.0968251	1.1775		ACTN1	29.039	20.4139	0.00481422	-0.488289	113.203	34.6037	0.00048703	-1.6815	1.19321
ADCY3	32.9645	9.02179	0.000272254	-1.76089	19.4899	12.6739	0.0250326	-0.583488	-1.76089		ACTR3B	6.76855	2.2386	0.000272254	-1.26228	2.76033	1.31986	0.0132923	-0.696822	-1.26228
ADCY7	5.40084	1.97474	0.000272254	-1.1055	1.31002	0.650198	1	-0.485266	-1.1055		ACY1	55.8435	25.7694	0.000272254	-1.08641	59.5652	47.1013	0.22027	-0.332413	-1.08641
ADHFE1	0.183301	1.08267	0.0222127	0.815617	1.77154	7.79988	0.00048703	1.6668	-1.6668		ADAM19	8.54806	17.9981	0.000272254	0.992576	1.64516	0.458631	0.00048703	-0.85874	1.85132
ADI1	17.78	38.7921	0.000272254	1.08328	54.0373	57.6991	0.835113	0.0929287	1.08328		ADAM23	5.54686	73.755	0.000272254	3.5133	16.8733	21.0549	0.243502	0.303293	3.5133
ADORA2A	4.85454	1.71663	0.000272254	-1.10774	0.113689	0.286161	1	0.207725	-1.10774		ADAMTS1	3.98319	6.10833	0.00118999	0.512441	7.06718	3.16162	0.00048703	-0.954919	1.46736
ADRA2A	0.53282	3.39907	0.000272254	1.52101	0.109057	0.0268926	1	-0.111048	1.52101		ADAMTS15	0.0836086	1.7071	0.000749184	1.3209	0.00784572	0.0109086	1	0.00437775	1.3209
AFAP1	16.875	6.95145	0.000272254	-1.16865	2.20431	2.84874	0.175752	0.264372	-1.16865		ADAMTS16	0.0147659	0.241292	1	0.290696	0.548869	2.5746	0.00048703	1.20657	-1.20657
AGBL2	0.206568	0.629513	1	0.433532	0.720559	3.095	0.00048703	1.25099	-1.25099		ADARB1	4.58111	14.9631	0.000272254	1.51612	8.18836	7.20148	0.652964	-0.163923	1.51612
AGFG2	7.57974	3.20927	0.000272254	-1.02736	4.105	3.78373	0.808162	-0.093775	-1.02736		ADC	2.15806	3.40885	0.0226223	0.481364	2.38243	6.41653	0.00048703	1.13268	-1.13268
AGL	3.18576	8.10774	0.000272254	1.1216	5.3451	7.16648	0.0787565	0.364071	1.1216		ADCY1	11.2866	5.04029	0.000272254	-1.0244	17.598	14.233	0.194926	-0.287947	-1.0244
AGMO	3.39961	0.692056	0.000272254	-1.3786	0.382781	0.570683	1	0.183819	-1.3786		ADCY3	32.9645	13.5707	0.000272254	-1.22096	19.4899	16.4477	0.528708	-0.231876	-1.22096
AGRN	59.5152	43.0211	0.0068691	-0.459102	14.0995	21.1081	0.00690272	0.550074	-1.00918		ADCY6	7.09855	15.6805	0.000272254	1.04243	41.6303	55.2083	0.0443425	0.398904	1.04243
AHRR	2.42605	12.6717	0.000272254	1.99657	8.13234	16.2999	0.010326	0.921707	1.99657		ADCY7	5.40084	1.88009	0.000272254	-1.15215	1.31002	0.769532	1	-0.384537	-1.15215
AHSA2	9.17646	16.1592	0.0516315	0.753747	17.4556	37.3049	0.00170144	1.05347	-1.05347		ADHFE1	0.183301	1.28034	0.016178	0.946432	1.77154	10.2136	0.00048703	2.01649	-2.01649
AIF1L	19.6977	74.3187	0.000272254	1.86354	3.06116	29.587	0.00048703	2.91295	-1.04942		ADM	2.56917	6.40478	0.000272254	1.05287	24.61	20.5401	0.385547	-0.249682	1.05287
AIFM1	42.7021	62.0716	0.00240998	0.529288	28.0831	18.3439	0.0047722	-0.588302	1.11759		ADORA2A	4.85454	1.73464	0.000272254	-1.0982	0.113689	0.595157	1	0.518352	-1.0982
AKAP7	1.6368	5.15425	0.000272254	1.22279	1.78468	2.49872	0.199201	0.329316	1.22279		ADRA2A	0.53282	6.15155	0.000272254	2.22207	0.109057	0.0360836	1	-0.0981931	2.22207
ALCAM	2.30079	8.2557	0.000272254	1.48753	0.00917491	0.0419068	1	0.04605	1.48753		ADRBK2	6.83165	4.00598	0.000272254	-0.645664	6.98127	11.0616	0.00131498	0.595731	-1.24139
ALDH1B1	65.8449	170.309	0.000272254	1.35771	24.3501	25.3086	0.921239	0.053543	1.35771		AFAP1	16.875	7.25899	0.000272254	-1.11391	2.20431	2.64112	0.428859	0.184369	-1.11391
ALS2CR12	0.0726622	0.240621	1	0.209867	0.883005	2.81829	0.00207126	1.01989	-1.01989		AGBL2	0.206568	0.548212	1	0.359694	0.720559	3.52377	0.00048703	1.39465	-1.39465
AMOT	7.81124	25.8189	0.000272254	1.60583	5.67488	8.69388	0.00719312	0.538332	1.0675		AHRR	2.42605	16.0763	0.000272254	2.31738	8.13234	17.985	0.00347855	1.0558	1.26157
ANKH	16.9015	7.86503	0.000272254	-1.01388	9.39587	6.82568	0.0607459	-0.409722	-1.01388		AHSA2	9.17646	17.7143	0.0187268	0.878905	17.4556	47.4684	0.00048703	1.39299	-1.39299
ANKRD1	1.65012	0.236144	0.0031759	-1.10021	0.0312247	0.0413539	1	0.0141017	-1.10021		AIF1L	19.6977	33.613	0.000272254	0.741844	3.06116	19.6778	0.00048703	2.34812	-1.60628
ANKRD28	9.68823	21.6127	0.000272254	1.08111	16.5802	21.8736	0.0706257	0.379732	1.08111		AKAP12	12.1418	56.8351	0.000272254	2.13778	41.0908	90.97	0.00048703	1.12766	1.01012
ANKS1A	9.89042	11.0295	0.487597	0.143517	88.51	14.5235	0.00048703	-2.52759	2.52759		AKAP7	1.6368	5.55238	0.000272254	1.31323	1.78468	2.42516	0.251666	0.29866	1.31323
ANKS1B	7.70137	12.8681	0.0223511	0.672456	8.75264	20.2352	0.00048703	1.12259	-1.12259		ALAD	16.3686	41.1215	0.000272254	1.27808	34.6839	42.4799	0.24486	0.285075	1.27808
ANTXR2	5.53813	7.79187	0.0640163	0.427292	2.67795	7.09605	0.00048703	1.13832	-1.13832		ALCAM	2.30079	18.1493	0.000272254	2.53641	0.00917491	0.0180691	1	0.0126592	2.53641
ANXA1	50.2726	19.8963	0.000272254	-1.29494	186.15	156.268	0.322757	-0.25097	-1.29494		ALDH1B1	65.8449	141.869	0.000272254	1.0958	24.3501	34.8543	0.014094	0.500155	1.0958
ANXA9	1.76209	6.95742	0.000272254	1.52654	2.19296	2.24894	0.973179	0.0250746	1.52654		ALDOC	72.64	29.4117	0.000272254	-1.27586	0.376118	0.0733047	1	-0.358544	-1.27586
APC	5.62155	14.7508	0.000272254	1.25018	7.69384	9.66863	0.17757	0.295309	1.25018		AMOT	7.81124	19.6609	0.000272254	1.22949	5.67488	6.08772	0.832827	0.0865797	1.22949
APH1B	3.86506	3.88043	0.98465	0.00455067	5.89782	14.0347	0.00048703	1.12408	-1.12408		AMOTL2	5.84577	42.885	0.000272254	2.68044	9.48838	15.7911	0.00048703	0.678905	2.00154
APLN	1.72358	0.162677	0.000749184	-1.22805	0.0501859	0.0621364	1	0.0163243	-1.22805		ANKH	16.9015	7.40862	0.000272254	-1.09014	9.39587	9.17627	0.956104	-0.0308016	-1.09014
APOC1	72.9606	33.983	0.000272254	-1.0801	0.166113	0	1	-0.221708	-1.0801		ANKRD27	18.3297	7.72351	0.000272254	-1.14784	12.5218	9.89285	0.198213	-0.311906	-1.14784
APOD	2.63167	4.52379	0.0223511	0.605025	10.6526	76.9286	0.00048703	2.7415	-2.7415		ANKRD39	30.4713	25.9776	0.337823	-0.222275	16.8704	6.90809	0.00048703	-1.17617	1.17617
APOE	8.59313	29.4203	0.000272254	1.66496	136.894	207.504	0.00445597	0.596515	1.06845		ANKS1A	9.89042	10.2709	0.836247	0.0495431	88.51	17.6808	0.00048703	-2.26049	2.26049
APOLD1	45.6694	34.5094	0.021387	-0.394276	29.734	5.00373	0.00048703	-2.3559	2.3559		ANKS1B	7.70137	11.6324	0.0851104	0.537814	8.75264	25.8835	0.00048703	1.46286	-1.46286
AQP6	0.0551259	0.0881218	1	0.0444249	1.07962	3.45733	0.00048703	1.09986	-1.09986		ANKZF1	17.2261	18.7429	0.600102	0.115328	11.882	25.9438	0.00048703	1.0646	-1.0646
ARHGAP19	8.04553	3.14884	0.000272254	-1.1245	2.54513	1.74499	0.051963	-0.369038	-1.1245		ANLN	44.9465	35.3646	0.0656288	-0.33742	45.6474	1.5289	0.00048703	-4.20521	4.20521
ARHGAP5-AS1	78.834	36.6226	0.000272254	-1.0854	9.12612	10.5484	0.649627	0.189611	-1.0854		ANO4	4.20634	1.05932	0.000272254	-1.3381	4.81895	3.56068	0.0972276	-0.35151	-1.3381
ARHGEF10L	3.56587	5.13804	0.0130845	0.426888	3.41697	9.71633	0.00048703	1.27868	-1.27868		ANXA2	170.892	1898.68	0.000272254	3.46618	747.723	861.738	0.454001	0.20449	3.46618
ARL4C	14.3878	5.29992	0.000272254	-1.28838	6.89227	6.03611	0.58897	-0.165662	-1.28838		APH1B	3.86506	4.09235	0.763136	0.065874	5.89782	13.0195	0.00048703	1.02322	-1.02322
ARL6IP6	27.8942	9.05651	0.000272254	-1.52265	7.54775	6.56887	0.73783	-0.175467	-1.52265		APLN	1.72358	0.299399	0.000272254	-1.06766	0.0501859	0.0540825	1	0.00534306	-1.06766
ARMC9	100.211	81.1412	0.0985793	-0.301188	34.0882	91.9433	0.00048703	1.40536	-1.40536		APOBEC3B	28.7062	9.70412	0.000272254	-1.4726	7.94963	0.427127	0.00445597	-2.64871	1.17612
ARMCX4	0.0296541	0.0927173	1	0.0857604	1.88085	6.00472	0.00048703	1.28183	-1.28183		APOC1	72.9606	12.8599	0.000272254	-2.41584	0.166113	0	1	-0.221708	-2.41584
ARNT2	63.189	67.0083	0.705062	0.0833847	17.3079	41.5905	0.00048703	1.21807	-1.21807		APOE	8.59313	78.2813	0.000272254	3.04691	136.894	198.827	0.00864053	0.535192	2.51172
ARRDC2	2.4013	0.632926	0.000272254	-1.05863	5.81915	9.03582	0.011692	0.557495	-1.05863		AQP6	0.0551259	0.112731	1	0.0766897	1.07962	3.16096	0.00048703	1.0006	-1.0006
ARSG	1.19802	0.717183	0.16793	-0.356161	4.15125	0.706383	0.00048703	-1.59398	1.59398		ARHGAP11A	19.821	10.3477	0.000272254	-0.875639	11.753	0.524072	0.00048703	-3.06483	2.18919
ARSI	0.0407602	0.128212	1	0.1164	0.304717	1.83764	0.00380559	1.12095	-1.12095		ARHGAP15	1.04789	3.44446	0.000272254	1.11787	0.0551791	0.38526	1	0.392669	1.11787
ARSJ	1.64476	2.04171	0.250689	0.201746	1.77429	5.29425	0.00048703	1.18192	-1.18192		ARHGAP18	15.2081	14.3132	0.730247	-0.0819392	13.8828	5.41077	0.00048703	-1.21508	1.21508
ASAH1	54.2782	178.516	0.000272254	1.69933	296.138	297.197	0.992449	0.00513263	1.69933		ARHGEF10L	3.56587	4.75637	0.0621397	0.33427	3.41697	10.6673	0.00048703	1.40134	-1.40134
ASB2	10.1963	8.59317	0.264109	-0.222943	5.06493	1.75298	0.00048703	-1.1395	1.1395		ARHGEF4	3.89142	1.06771	0.000272254	-1.24222	0	0.0172383	1	0.0246577	-1.24222
ASB4	24.2866	3.58289	0.000272254	-2.46404	5.00628	1.39598	0.00048703	-1.32586	-1.13819		ARMCX4	0.0296541	0.0334376	1	0.00529152	1.88085	6.35925	0.00048703	1.35306	-1.35306
ASNS	82.4355	19.9231	0.000272254	-1.99556	1.23071	1.03147	1	-0.134979	-1.99556		ARNT2	63.189	37.3038	0.000272254	-0.744839	17.3079	38.8381	0.00048703	1.12168	-1.86652
ASPA	0.0699144	3.93995	0.404394	2.207	1.58808	7.04313	0.00048703	1.63587	-1.63587		ARRDC2	2.4013	0.78815	0.000272254	-0.927618	5.81915	10.3895	0.00048703	0.740041	-1.66766
ASPHD1	6.24719	2.54491	0.000272254	-1.03167	1.06385	1.68653	0.402338	0.380406	-1.03167		ARRDC3	14.7244	19.7352	0.0284974	0.399077	3.34433	9.78613	0.00048703	1.31197	-1.31197
ATF3	3.16449	11.0881	0.000272254	1.53738	4.9905	4.98914	0.999153	-0.000327567	1.53738		ARSB	10.4191	23.4157	0.000272254	1.09636	20.9901	26.1373	0.228087	0.303423	1.09636
ATG2A	9.71492	12.7467	0.0431963	0.359464	8.98983	23.8227	0.00048703	1.31313	-1.31313		ARSG	1.19802	0.474132	0.0889778	-0.576339	4.15125	0.893501	0.000913677	-1.44387	1.44387
ATIC	147.276	70.6018	0.000272254	-1.05022	95.6915	73.78	0.090673	-0.370737	-1.05022		ASAH1	54.2782	124.852	0.000272254	1.18695	296.138	297.003	0.99346	0.00419374	1.18695
ATP10D	1.65746	4.37671	0.000272254	1.01668	2.16867	2.60985	0.428045	0.188061	1.01668		ASB4	24.2866	0.988135	0.000272254	-3.66889	5.00628	0.859643	0.00048703	-1.69145	-1.97744
ATP1B1	13.1022	42.1813	0.000272254	1.61449	18.235	21.6129	0.529046	0.233412	1.61449		ASF1B	31.1834	21.4212	0.00446201	-0.521453	19.5771	0.423821	0.00048703	-3.8532	3.33175
ATP5G1	341.918	272.126	0.073314	-0.328297	423.484	149.446	0.00048703	-1.49646	1.49646		ASNS	82.4355	17.6623	0.000272254	-2.16053	1.23071	0.539386	1	-0.535148	-2.16053
ATP6AP1L	1.6803	2.03509	0.689114	0.179345	1.4554	7.43845	0.00660463	1.78102	-1.78102		ASPA	0.0699144	3.14125	0.404394	1.95257	1.58808	8.12989	0.00048703	1.81872	-1.81872
ATP6V0D2	0.271116	0.218838	1	-0.0605893	8.68072	0.946544	0.00048703	-2.3142	2.3142		ASPHD1	6.24719	1.09062	0.000272254	-1.79349	1.06385	1.09103	1	0.0188756	-1.79349
ATP6V0E2	30.4398	49.7029	0.000272254	0.689476	22.9601	14.352	0.00413587	-0.642207	1.33168		ASPM	8.15008	5.14897	0.00140102	-0.57344	6.70609	0.0968769	0.00048703	-2.8126	2.23916
ATP7A	2.81247	11.9751	0.000272254	1.76695	3.38375	5.39114	0.00243336	0.543908	1.22304		ATAD2	19.2495	16.513	0.27891	-0.20946	13.0514	1.72574	0.00048703	-2.36599	2.36599
ATXN1	6.07135	3.3633	0.000272254	-0.696566	2.78616	5.2741	0.00048703	0.728673	-1.42524		ATF3	3.16449	26.2094	0.000272254	2.70789	4.9905	4.53201	0.812888	-0.114873	2.70789
AVPI1	13.8539	9.80244	0.0255997	-0.459485	21.9386	6.09998	0.00048703	-1.69189	1.69189		ATF4	473.212	225.81	0.000272254	-1.06405	231.145	439.213	0.00048703	0.923176	-1.98722
AZGP1	9.23969	48.719	0.000272254	2.27963	2.85422	5.61192	0.0161534	0.77863	2.27963		ATG16L2	1.26265	1.86517	0.141317	0.340607	3.82607	10.673	0.00048703	1.27425	-1.27425
B3GAT1	0.96495	0.170746	0.00428237	-0.747064	2.17337	6.12476	0.00048703	1.16683	-1.91389		ATIC	147.276	69.2286	0.000272254	-1.07815	95.6915	78.9409	0.271206	-0.274455	-1.07815
B4GALNT4	7.14472	8.96375	0.131115	0.290824	1.74458	4.95842	0.00048703	1.11834	-1.11834		ATL1	1.40792	4.94615	0.000272254	1.30417	3.93831	5.00131	0.290735	0.28126	1.30417
BAIAP2L1	23.5442	6.02688	0.000272254	-1.80443	29.2402	23.6267	0.469014	-0.296244	-1.80443		ATP10D	1.65746	5.54551	0.000272254	1.30046	2.16867	2.40042	0.754591	0.101836	1.30046
BATF3	7.36809	1.66528	0.000272254	-1.65061	0.733603	0.117794	1	-0.633119	-1.65061		ATP1B1	13.1022	42.5572	0.000272254	1.62699	18.235	25.778	0.0661621	0.477314	1.62699
BCAM	10.1597	22.3738	0.000272254	1.06659	0.685087	1.82272	0.0208043	0.744263	1.06659		ATP5E	3011.93	1490.08	0.000272254	-1.01481	1942.4	1565.04	0.297571	-0.311462	-1.01481
BCAN	2.51398	4.69715	0.000518162	0.697134	53.1217	211.864	0.00048703	1.97565	-1.27852		ATP5G1	341.918	177.197	0.000272254	-0.944391	423.484	103.692	0.00048703	-2.01956	1.07517
BCAS3	21.9397	15.5395	0.00771059	-0.471931	5.99711	12.4939	0.00048703	0.947476	-1.41941		ATP6AP1L	1.6803	2.67755	0.239612	0.45635	1.4554	7.00074	0.00719312	1.70418	-1.70418
BCAT1	10.7015	2.23566	0.000272254	-1.85456	0.033928	0.0501004	1	0.0223915	-1.85456		ATP6V0D2	0.271116	0.288946	1	0.0200961	8.68072	0.441314	0.00048703	-2.74773	2.74773
BCL2L11	4.73965	41.5019	0.000272254	2.88849	3.75194	12.4432	0.00048703	1.50029	1.3882		ATXN1	6.07135	3.52431	0.000272254	-0.644288	2.78616	4.4341	0.00243336	0.521306	-1.16559
BCL2L12	29.4802	12.4716	0.000272254	-1.17795	11.9311	7.9487	0.212597	-0.531095	-1.17795		AURKA	60.2739	23.9958	0.000272254	-1.29359	55.4415	5.17075	0.00048703	-3.19324	1.89965
BHLHE22	0.147722	0.037997	1	-0.144971	1.06145	4.09471	0.00048703	1.30534	-1.30534		AURKB	65.8899	28.9385	0.000272254	-1.15979	64.6826	2.3484	0.00048703	-4.29397	3.13418
BHLHE40	22.5013	20.8714	0.650774	-0.103695	93.3404	45.1059	0.00048703	-1.03292	1.03292		AVPI1	13.8539	10.1092	0.0412821	-0.419087	21.9386	6.62183	0.00048703	-1.58957	1.58957
BMF	4.26633	32.8114	0.000272254	2.68264	10.0093	32.4787	0.00048703	1.60452	1.07812		AXIN2	1.09786	3.36653	0.000272254	1.05757	3.47667	4.12529	0.495125	0.195208	1.05757
BMPR1A	27.7418	11.5115	0.000272254	-1.1999	8.92242	8.54891	0.911699	-0.055356	-1.1999		AXL	7.237	2.67982	0.000272254	-1.16248	0.470589	0.517099	1	0.0449211	-1.16248
BOLA3	114.847	96.9329	0.261032	-0.242355	94.3329	33.8122	0.00048703	-1.45338	1.45338		AZGP1	9.23969	47.3183	0.000272254	2.2384	2.85422	5.4359	0.0212783	0.739703	2.2384
BORA	10.1168	1.86878	0.00279941	-1.95423	4.18164	1.87164	0.228679	-0.851534	-1.95423		B3GAT1	0.96495	0.433977	0.00870087	-0.454471	2.17337	7.54516	0.00048703	1.42909	-1.88356
BRCA1	10.172	1.65175	0.000272254	-2.07487	18.9979	10.3366	0.00048703	-0.81886	-1.25601		BAALC	14.4964	6.41091	0.000272254	-1.06421	0.0605368	0.0481576	1	-0.016939	-1.06421
BTBD19	2.62813	6.79161	0.000272254	1.1027	3.30089	4.85337	0.171122	0.444632	1.1027		BAG2	5.31758	5.1538	0.892188	-0.0378945	8.94705	3.75056	0.00048703	-1.06617	1.06617
BTG1	27.5911	36.4686	0.0267985	0.390116	14.1436	31.1001	0.00048703	1.08387	-1.08387		BAIAP2L1	23.5442	4.90122	0.000272254	-2.0563	29.2402	29.2002	0.996741	-0.00190958	-2.0563
BTG2	6.05529	20.047	0.000272254	1.57684	8.52031	12.4397	0.0138356	0.49742	1.57684		BARD1	6.83862	5.91568	0.383335	-0.180729	3.40527	0.672996	0.00048703	-1.3968	1.3968
C10orf10	1.8672	5.17474	0.00140102	1.10674	0.410234	4.68231	0.0371216	2.01054	1.10674		BATF2	8.7181	4.67868	0.000272254	-0.775119	2.97513	5.80319	0.000913677	0.775209	-1.55033
C10orf116	3.79061	3.45276	0.829872	-0.10551	2.56141	8.85049	0.00864053	1.46775	-1.46775		BATF3	7.36809	1.31695	0.000272254	-1.85267	0.733603	0.168425	1	-0.569208	-1.85267
C10orf125	21.1554	9.9976	0.000272254	-1.01047	7.62043	7.89655	0.969257	0.0454861	-1.01047		BBC3	7.56009	7.83705	0.883021	0.0459389	14.0286	34.3768	0.00048703	1.23509	-1.23509
C11orf96	0.503122	0.095075	1	-0.456932	22.8001	7.86999	0.00048703	-1.42396	1.42396		BCAM	10.1597	32.0218	0.000272254	1.56512	0.685087	1.05826	1	0.288602	1.56512
C12orf32	26.866	8.66017	0.000272254	-1.52839	14.4079	10.4473	0.0556113	-0.428663	-1.52839		BCAN	2.51398	7.96201	0.000272254	1.35072	53.1217	371.5	0.00048703	2.78296	-1.43225
C14orf132	0.181753	0.199988	1	0.0220915	4.45825	10.2176	0.00048703	1.03925	-1.03925		BCAS3	21.9397	12.894	0.000272254	-0.723385	5.99711	12.2698	0.00048703	0.923316	-1.6467
C14orf80	17.5409	2.10737	0.000272254	-2.57695	3.09184	1.31858	0.0114229	-0.819508	-2.57695		BCAT1	10.7015	2.65705	0.000272254	-1.67794	0.033928	0.0280891	1	-0.00817042	-1.67794
C15orf52	4.41329	21.4229	0.000272254	2.0504	25.1445	37.7234	0.00279439	0.566698	1.4837		BCL2	2.19167	5.4949	0.00392397	1.025	1.40429	2.22613	0.286131	0.424194	1.025
C16orf52	27.7521	8.68078	0.000272254	-1.57047	5.97418	5.34547	0.692567	-0.136297	-1.57047		BCL6	1.98612	13.6888	0.000272254	2.29837	6.09924	9.36053	0.00601281	0.545361	1.75301
C17orf77	0.055225	0.0868934	1	0.0426598	4.99936	1.03461	0.00048703	-1.56006	1.56006		BDH2	5.9889	14.7603	0.000272254	1.17316	7.04057	9.39354	0.0967133	0.370317	1.17316
C17orf96	6.25478	2.52809	0.000272254	-1.04004	3.44982	3.61407	0.930497	0.0522929	-1.04004		BEX4	4.85854	6.69719	0.0739529	0.393791	8.85352	20.9687	0.00048703	1.15674	-1.15674
C18orf54	2.9397	0.469951	0.000272254	-1.42232	0.706573	0.451636	1	-0.233422	-1.42232		BFSP1	2.01486	2.78085	0.139057	0.32662	1.4783	4.87581	0.00048703	1.24544	-1.24544
C1QL1	13.7144	3.69242	0.000272254	-1.64882	0.738844	0.35325	1	-0.3617	-1.64882		BHLHE22	0.147722	0.0328232	1	-0.15218	1.06145	3.37139	0.00048703	1.08443	-1.08443
C1QL4	2.90788	0.470504	0.000749184	-1.41008	3.12756	1.76272	0.0544853	-0.5792	-1.41008		BHLHE41	3.36333	2.28138	0.015744	-0.411127	21.6071	46.2203	0.00048703	1.06263	-1.06263
C1QTNF3	5.70412	1.25109	0.000272254	-1.57442	0.729647	0.815398	1	0.0698082	-1.57442		BIRC5	58.286	33.1856	0.000272254	-0.794303	31.1957	1.06175	0.00048703	-3.96493	3.17062
C20orf96	14.7331	32.9969	0.000272254	1.1116	4.93994	7.47863	0.0544853	0.513383	1.1116		BLM	12.8814	6.97346	0.000272254	-0.799875	7.39991	0.916392	0.00048703	-2.13198	1.33211
C21orf2	5.09473	5.72396	0.556886	0.141749	4.20364	9.58277	0.00048703	1.02412	-1.02412		BMP2K	3.27213	9.74996	0.000272254	1.3313	3.99175	3.54799	0.723267	-0.134317	1.3313
C21orf58	4.46037	0.979522	0.000272254	-1.46385	2.76205	1.92751	0.160638	-0.361845	-1.46385		BMP8B	5.84179	2.18597	0.00181473	-1.10264	2.02509	0.856293	0.250708	-0.704554	-1.10264
C21orf91	3.98991	9.90433	0.000272254	1.12782	22.2789	30.2736	0.0345318	0.425922	1.12782		BMPR1A	27.7418	10.5702	0.000272254	-1.31274	8.92242	8.68425	0.950878	-0.0350517	-1.31274
C2CD2L	13.3521	6.07939	0.000272254	-1.01956	7.35582	5.51003	0.120608	-0.360117	-1.01956		BOLA3	114.847	60.1607	0.000272254	-0.921544	94.3329	22.2542	0.00048703	-2.03548	1.11394
C2orf74	18.8577	22.5591	0.283511	0.246586	11.177	23.9711	0.00048703	1.0361	-1.0361		BRIP1	2.95356	2.82301	0.800457	-0.0484433	2.79132	0.846526	0.00048703	-1.03789	1.03789
C3orf67	19.3943	8.9805	0.000272254	-1.03098	1.58032	2.29404	0.20231	0.352308	-1.03098		BTBD19	2.62813	6.92612	0.000272254	1.12739	3.30089	4.5679	0.29252	0.372498	1.12739
C5orf4	5.91209	33.8136	0.000272254	2.33246	15.5061	39.2572	0.00048703	1.28625	1.04621		BTBD3	72.3555	35.2096	0.000272254	-1.01853	11.327	10.5813	0.836538	-0.0900245	-1.01853
C6orf141	15.4781	2.15037	0.000272254	-2.38696	0	0	1	0	-2.38696		BTG2	6.05529	14.9917	0.000272254	1.18055	8.52031	9.53257	0.658065	0.145777	1.18055
C6orf192	5.99676	14.9533	0.000272254	1.1891	36.696	47.8727	0.0935439	0.374617	1.1891		BTG3	35.5366	35.6085	0.991634	0.00283627	38.5623	15.5609	0.00048703	-1.25635	1.25635
C7orf23	25.1796	8.27128	0.00997722	-1.4976	19.771	14.8855	0.609659	-0.38686	-1.4976		BUB1	31.2042	17.1991	0.000272254	-0.823382	16.8052	0.505702	0.00048703	-3.56379	2.74041
C9orf89	41.4852	29.9338	0.019146	-0.457776	38.4543	16.9	0.00048703	-1.14022	1.14022		BUB1B	36.4767	18.1387	0.000272254	-0.969501	17.9962	0.384726	0.00048703	-3.77804	2.80854
C9orf9	10.4076	15.0371	0.0405534	0.491418	11.2933	28.8175	0.00048703	1.27829	-1.27829		C10orf10	1.8672	8.70491	0.000272254	1.75907	0.410234	1.18235	1	0.629948	1.75907
CA11	9.78698	21.4402	0.000272254	1.05679	2.45275	2.94139	0.720099	0.190959	1.05679		C11orf35	1.54557	3.97791	0.00240998	0.967551	3.34445	16.4263	0.00048703	2.00402	-1.03647
CA12	2.60346	0.214124	0.000272254	-1.56947	0.0731242	0.189064	1	0.148009	-1.56947		C11orf71	1.37356	2.98142	0.149192	0.746231	14.1905	30.8528	0.00170144	1.06825	-1.06825
CABLES1	5.26576	11.6039	0.000272254	1.00831	40.3909	47.6195	0.380755	0.232221	1.00831		C11orf75	3.76785	1.12323	0.0022132	-1.16708	7.88608	4.93639	0.0948645	-0.581961	-1.16708
CADM4	48.6102	98.7025	0.000272254	1.00699	0.391963	0.646709	1	0.242465	1.00699		C11orf82	4.66647	2.57253	0.000272254	-0.665504	7.0136	0.12329	0.0047722	-2.83472	2.16922
CAMK4	3.50791	1.03684	0.000272254	-1.14613	10.8551	8.94736	0.348327	-0.253122	-1.14613		C11orf9	4.25266	1.62579	0.000272254	-1.0003	0.00774457	0.251001	1	0.311953	-1.0003
CAMKV	3.66185	0.51276	0.000272254	-1.62372	0	0	1	0	-1.62372		C12orf53	4.32078	1.54111	0.000272254	-1.06618	0.352895	0.398564	1	0.0478964	-1.06618
CAPG	3.21224	3.36274	0.87604	0.0506469	538.048	178.976	0.00048703	-1.58261	1.58261		C12orf60	3.20571	11.6774	0.000272254	1.59184	2.49725	4.07081	0.180902	0.535995	1.59184
CARHSP1	27.598	7.78574	0.000272254	-1.70268	18.8832	12.3075	0.00631222	-0.57931	-1.12337		C12orf66	4.31757	1.55987	0.000272254	-1.0547	2.22863	2.12861	0.941913	-0.0454003	-1.0547
CARS	97.328	36.7657	0.000272254	-1.38053	26.7864	20.4534	0.109692	-0.373173	-1.38053		C12orf75	14.7552	12.0023	0.192393	-0.277061	20.6914	7.86161	0.00048703	-1.29148	1.29148
CAV1	6.56312	24.1317	0.000272254	1.73245	40.6997	42.4606	0.906137	0.0596711	1.73245		C12orf76	5.78102	6.2738	0.689446	0.101207	7.97442	24.969	0.00048703	1.5329	-1.5329
CBLN3	1.09583	3.46597	0.000272254	1.09145	0.667403	0.93486	1	0.214626	1.09145		C14orf1	28.8228	31.1674	0.631943	0.109184	29.5244	14.2269	0.00048703	-1.00334	1.00334
CBS	31.0595	4.59276	0.000272254	-2.51912	10.2746	11.3605	0.728401	0.132661	-2.51912		C14orf132	0.181753	0.227893	1	0.0552563	4.45825	12.5596	0.00048703	1.3128	-1.3128
CCDC154	0.0877458	0.778908	1	0.70965	0.717633	2.59471	0.00207126	1.06545	-1.06545		C14orf79	5.5525	3.34962	0.00336417	-0.591156	2.063	4.68302	0.00279439	0.891712	-1.48287
CCDC28A	7.10965	9.92876	0.0375343	0.430418	5.42531	12.1515	0.00048703	1.03339	-1.03339		C15orf42	5.69137	4.82105	0.343893	-0.201022	4.17142	0.428781	0.00048703	-1.85578	1.85578
CCDC74A	6.2134	2.54953	0.000272254	-1.02305	0	0	1	0	-1.02305		C15orf52	4.41329	36.9149	0.000272254	2.80819	25.1445	42.7743	0.00048703	0.743577	2.06461
CCDC77	18.4996	5.79741	0.00870087	-1.52039	7.45068	4.54225	0.371473	-0.608596	-1.52039		C16orf52	27.7521	7.58629	0.000272254	-1.74356	5.97418	4.63921	0.156534	-0.306531	-1.74356
CCDC78	6.19035	15.52	0.000272254	1.20008	16.5957	16.0158	0.935193	-0.0483479	1.20008		C16orf59	16.3588	11.0614	0.00771059	-0.52527	5.72584	1.28669	0.00048703	-1.55645	1.03118
CCDC80	0.281693	0.369082	1	0.0951581	5.24239	13.8996	0.00048703	1.2551	-1.2551		C17orf77	0.055225	0.206602	1	0.193399	4.99936	1.54231	0.00048703	-1.23867	1.23867
CCDC85B	36.3219	14.0843	0.000272254	-1.30697	10.2539	9.97812	0.963031	-0.035794	-1.30697		C18orf1	1.16379	1.48523	0.134676	0.199819	0.615243	3.00194	0.00048703	1.30895	-1.30895
CCNF	23.1092	3.66823	0.000272254	-2.36864	8.39502	2.83198	0.00048703	-1.29381	-1.07483		C19orf51	4.13937	1.12811	0.000272254	-1.27202	0.259277	0.263005	1	0.00426469	-1.27202
CD302	12.7868	8.4687	0.000749184	-0.542049	7.34504	11.0501	0.00835293	0.530054	-1.0721		C1GALT1	5.63257	8.93742	0.000272254	0.583303	7.26039	4.62219	0.00314497	-0.555078	1.13838
CD44	7.41912	37.0586	0.000272254	2.17648	244.95	504.154	0.00048703	1.03836	1.13812		C1QL1	13.7144	3.94852	0.000272254	-1.57216	0.738844	0.273998	1	-0.448765	-1.57216
CD48	0.0264886	0	1	-0.0377176	0.590076	4.26405	0.00279439	1.72708	-1.72708		C1QL4	2.90788	0.581881	0.000272254	-1.30475	3.12756	1.97942	0.143412	-0.470258	-1.30475
CD63	843.609	757.13	0.42283	-0.155838	2682.55	1321.2	0.00048703	-1.0212	1.0212		C1QTNF3	5.70412	0.323826	0.000272254	-2.34033	0.729647	0.779048	1	0.0406278	-2.34033
CD9	36.687	73.9363	0.000272254	0.991598	155.117	101.685	0.00207126	-0.604402	1.596		C1orf106	1.56582	4.43978	0.000272254	1.08413	0.0672941	0.17423	1	0.137757	1.08413
CDC25A	19.2839	1.19348	0.000272254	-3.20904	7.33308	0.853176	0.00048703	-2.16885	-1.04019		C1orf112	5.15946	5.24946	0.949322	0.0209277	5.96187	2.37605	0.00131498	-1.04414	1.04414
CDC25B	41.3751	19.0011	0.000272254	-1.08314	19.3166	14.524	0.0858961	-0.388159	-1.08314		C1orf115	3.67429	3.2531	0.543083	-0.136232	13.1657	6.06161	0.00048703	-1.00433	1.00433
CDC25C	14.5055	1.65876	0.000272254	-2.54395	4.24353	1.18422	0.00048703	-1.26342	-1.28053		C1orf126	0.252078	0.314126	1	0.0697792	0.629339	2.92367	0.00314497	1.26792	-1.26792
CDC42EP5	10.8877	10.5186	0.908195	-0.0455042	3.4981	11.7497	0.00445597	1.50308	-1.50308		C1orf186	0.233128	0.715153	1	0.476015	0.452048	2.71275	0.00540376	1.3544	-1.3544
CDCA2	12.6063	1.23649	0.000272254	-2.60497	7.45408	3.51045	0.00048703	-0.906376	-1.69859		C1orf198	16.9059	90.3508	0.000272254	2.35098	9.73826	20.1657	0.00048703	0.978968	1.37201
CDCA7L	12.0393	2.69346	0.000272254	-1.81982	7.79488	4.73367	0.00170144	-0.617205	-1.20262		C1orf233	10.4693	3.13847	0.000272254	-1.47061	0.46539	0.747217	1	0.253774	-1.47061
CDH19	8.55487	9.55311	0.479271	0.14336	1.77467	5.95923	0.00048703	1.32661	-1.32661		C1orf96	6.64623	2.74019	0.000272254	-1.03164	7.62955	5.99194	0.178999	-0.303593	-1.03164
CDH2	79.9895	23.4896	0.000272254	-1.72557	10.9229	13.2775	0.328158	0.260008	-1.72557		C20orf112	23.0656	25.7435	0.456369	0.152216	3.79681	9.7651	0.00048703	1.16621	-1.16621
CDH6	1.52226	4.44976	0.000272254	1.11148	0.0866447	0.0700888	1	-0.0221498	1.11148		C20orf27	83.0768	32.3521	0.000272254	-1.33393	22.4285	16.0326	0.0371216	-0.459966	-1.33393
CDK14	15.1753	6.02237	0.000272254	-1.20376	2.72176	2.10945	0.262733	-0.259326	-1.20376		C21orf2	5.09473	4.81556	0.809618	-0.0676442	4.20364	9.83518	0.00048703	1.05813	-1.05813
CDK15	0.131389	3.79073	0.221127	2.08215	2.15894	6.40607	0.00048703	1.22927	-1.22927		C2CD2L	13.3521	5.68358	0.000272254	-1.10257	7.35582	5.39378	0.0878753	-0.386112	-1.10257
CDK18	9.84662	12.1641	0.124623	0.279363	9.94365	23.2763	0.00048703	1.14945	-1.14945		C3orf67	19.3943	5.2704	0.000272254	-1.70154	1.58032	2.03338	0.481232	0.233376	-1.70154
CDK5R1	12.4353	2.93109	0.000272254	-1.77303	21.9244	13.0861	0.00048703	-0.702612	-1.07042		C5orf34	4.20101	3.28591	0.1559	-0.27919	6.93941	2.2562	0.00048703	-1.28584	1.28584
CDK6	19.1578	8.87777	0.000272254	-1.02908	13.5716	11.0594	0.221768	-0.273001	-1.02908		C6orf141	15.4781	1.20216	0.000272254	-2.90356	0	0	1	0	-2.90356
CDKN1B	60.821	71.1345	0.24805	0.222592	13.3893	34.4543	0.00048703	1.30096	-1.30096		C7orf31	4.14417	5.97757	0.00836816	0.439786	4.58186	14.3217	0.00048703	1.45676	-1.01697
CDKN1C	6.88873	1.9672	0.000272254	-1.41069	0.19285	0.602212	1	0.425652	-1.41069		C7orf41	4.37542	4.83317	0.539181	0.117903	4.45216	10.5431	0.00048703	1.08213	-1.08213
CDKN2A	225.263	24.7044	0.000272254	-3.13791	36.1804	17.4898	0.00048703	-1.00781	-2.1301		C8orf73	6.08434	3.70554	0.000518162	-0.590273	1.02792	2.55797	0.00048703	0.811054	-1.40133
CDKN2B	11.8578	2.1798	0.000272254	-2.01564	1.85859	1.23084	0.142754	-0.357717	-2.01564		C9orf85	11.1477	8.19763	0.0548226	-0.401349	9.50559	22.1431	0.00048703	1.13942	-1.13942
CDKN2D	31.4053	10.0098	0.000272254	-1.55744	11.6911	8.93102	0.251913	-0.353803	-1.55744		C9orf9	10.4076	12.5649	0.3673	0.249883	11.2933	32.6084	0.00048703	1.45095	-1.45095
CDT1	32.836	2.4746	0.000272254	-3.28364	7.16617	1.42358	0.00048703	-1.75252	-1.53112		CA12	2.60346	0.197494	0.000272254	-1.58936	0.0731242	0.120869	1	0.0628006	-1.58936
CEACAM1	0.95567	0.322998	1	-0.563852	110.344	46.5158	0.00048703	-1.22854	1.22854		CAB39L	3.2977	4.38301	0.0659599	0.324848	3.31567	7.8655	0.00048703	1.03862	-1.03862
CEBPG	11.7253	5.14713	0.000272254	-1.04971	6.04888	4.59675	0.120771	-0.332805	-1.04971		CADM4	48.6102	155.014	0.000272254	1.65297	0.391963	0.544889	1	0.150382	1.65297
CECR7	10.3394	23.9814	0.000272254	1.13951	25.0259	33.6909	0.0637228	0.414609	1.13951		CALD1	50.9359	164.72	0.000272254	1.67394	84.3227	78.673	0.792553	-0.0988387	1.67394
CELF6	0	0.319692	1	0.400201	1.36263	6.66146	0.00048703	1.69723	-1.69723		CALM2	322.581	669.828	0.000272254	1.05182	418.397	258.208	0.00048703	-0.694206	1.74602
CELSR2	3.9183	13.5661	0.000272254	1.56638	5.62892	8.07164	0.0186419	0.45259	1.56638		CAMKK1	2.34272	0.404605	0.000272254	-1.25086	5.25156	5.82882	0.729018	0.12742	-1.25086
CEND1	0.898358	3.79626	0.000272254	1.33716	0.0297493	0.382824	1	0.425324	1.33716		CAMKV	3.66185	0.270138	0.000272254	-1.87592	0	0	1	0	-1.87592
CENPL	7.8609	2.25175	0.000272254	-1.44624	9.65975	6.68674	0.024101	-0.47173	-1.44624		CAP2	5.00743	17.5323	0.000272254	1.62522	22.7114	26.4077	0.477356	0.209	1.62522
CENPO	11.3366	2.4885	0.000272254	-1.82227	7.39787	3.42307	0.0334274	-0.924975	-1.82227		CAPG	3.21224	1.3413	0.00410442	-0.847278	538.048	140.031	0.00048703	-1.9344	1.08712
CERKL	14.0248	40.7001	0.000272254	1.47271	8.022	4.10588	0.0769691	-0.821288	1.47271		CARS	97.328	37.7256	0.000272254	-1.34431	26.7864	20.684	0.137689	-0.357748	-1.34431
CHAC1	7.91859	1.92493	0.000272254	-1.60841	4.46107	3.5163	0.471124	-0.274042	-1.60841		CASC5	4.80227	3.3445	0.0056819	-0.417427	4.2776	0.141137	0.00048703	-2.20941	1.79198
CHAF1A	24.0403	2.19145	0.000272254	-2.97197	17.6913	6.3486	0.00048703	-1.34683	-1.62514		CASD1	9.36606	11.3763	0.178034	0.255712	4.33192	9.85094	0.00048703	1.02509	-1.02509
CHAF1B	24.9125	4.30066	0.000272254	-2.2894	17.9234	7.67603	0.00048703	-1.12506	-1.16434		CASKIN2	4.93968	11.5299	0.00392397	1.07692	5.53355	8.5505	0.262733	0.547709	1.07692
CHEK1	9.41055	1.31082	0.000272254	-2.17157	8.39906	3.25912	0.00048703	-1.14196	-1.02961		CASP1	0	0	1	0	13.7772	5.34185	0.00170144	-1.2204	1.2204
CHL1	0.865825	5.39129	0.000272254	1.77629	18.9245	25.7203	0.0675014	0.423393	1.77629		CAV1	6.56312	93.366	0.000272254	3.64121	40.6997	48.1461	0.384758	0.23704	3.64121
CHN2	0.192029	1.99729	0.000272254	1.33024	7.39548	5.78661	0.186356	-0.306922	1.33024		CBS	31.0595	5.8444	0.000272254	-2.22776	10.2746	12.5929	0.299406	0.269777	-2.22776
CHST2	0.885269	0.145529	1	-0.718756	6.46141	2.71178	0.00048703	-1.00734	1.00734		CBX7	2.35558	3.04961	0.131023	0.271221	3.75102	8.5246	0.00048703	1.00342	-1.00342
CHST7	2.80199	0.792357	0.000272254	-1.0849	0.166142	0.433926	1	0.298227	-1.0849		CCDC126	4.53923	15.8702	0.000272254	1.60672	4.73589	7.28565	0.0151438	0.530598	1.60672
CHTF18	14.5952	2.23396	0.000272254	-2.26973	9.80189	4.493	0.00048703	-0.975618	-1.29411		CCDC138	3.97716	2.71446	0.0274584	-0.42217	5.30126	1.60269	0.00048703	-1.27564	1.27564
CITED2	6.68995	39.7344	0.000272254	2.4052	8.63138	20.0388	0.00048703	1.12724	1.27796		CCDC154	0.0877458	0.38192	1	0.345333	0.717633	4.61501	0.00048703	1.70887	-1.70887
CKB	102.471	44.289	0.000272254	-1.19199	5.99289	2.87053	0.010326	-0.853358	-1.19199		CCDC34	18.4213	13.4909	0.0292896	-0.422493	20.3133	9.10068	0.00048703	-1.0773	1.0773
CKLF	46.1156	16.4697	0.000272254	-1.43135	21.7229	18.3362	0.550758	-0.232843	-1.43135		CCDC74A	6.2134	1.7378	0.000272254	-1.39766	0	0	1	0	-1.39766
CLCN5	2.73913	8.77347	0.000272254	1.38617	3.12256	4.28373	0.0500346	0.358016	1.38617		CCDC80	0.281693	0.57186	1	0.294422	5.24239	12.2871	0.00048703	1.08986	-1.08986
CLDN1	1.07342	5.71159	0.000272254	1.69464	0.295358	0.0353684	1	-0.323207	1.69464		CCDC85A	0	2.49042	0.000272254	1.8034	0.0318372	0.0732946	1	0.0568308	1.8034
CLDN4	5.07098	0.430582	0.000272254	-2.08533	0.0742364	0.0968588	1	0.0300663	-2.08533		CCDC85B	36.3219	16.5972	0.000272254	-1.08468	10.2539	7.11628	0.167085	-0.471535	-1.08468
CLIP2	13.2358	8.83148	0.00118999	-0.534043	7.28712	11.076	0.00508703	0.5432	-1.07724		CCDC85C	9.99796	4.26432	0.00118999	-1.06292	4.60644	4.09481	0.818368	-0.138057	-1.06292
CLIP3	3.32217	12.8775	0.000272254	1.68292	0.75013	1.46456	0.0316797	0.493868	1.68292		CCNA2	29.0215	18.5836	0.00374164	-0.61635	9.61393	0.693946	0.00048703	-2.6475	2.03115
CLTCL1	2.39471	3.70986	0.0029902	0.472396	0.718579	5.99458	0.00048703	2.02502	-1.55263		CCNB1	85.4797	38.1445	0.000272254	-1.14355	53.1719	5.23969	0.00048703	-3.118	1.97445
CLU	1.08938	4.53761	0.000272254	1.40619	0.145579	0.101462	1	-0.0566572	1.40619		CCNB2	46.0406	26.5287	0.000272254	-0.77297	41.3636	3.39755	0.00048703	-3.26805	2.49508
CMTM5	0.0443868	2.99598	0.38624	1.93589	0.637031	5.26816	0.00207126	1.93696	-1.93696		CCNE2	3.88656	5.27912	0.322582	0.361743	5.70866	0.381737	0.00835293	-2.27954	2.27954
CMTM8	12.8255	4.7656	0.000272254	-1.26179	7.65115	5.41977	0.194276	-0.43037	-1.26179		CD207	0.420265	0.567264	1	0.142088	0.562708	2.1893	0.00571281	1.02919	-1.02919
CNIH2	5.00834	1.73704	0.000518162	-1.13435	0.908166	0.313509	1	-0.538761	-1.13435		CD44	7.41912	69.6145	0.000272254	3.06822	244.95	625.166	0.00048703	1.34818	1.72004
CNIH3	19.6963	4.00645	0.000272254	-2.04751	0.248985	0.052975	1	-0.246285	-2.04751		CD59	19.2454	88.1874	0.000272254	2.13925	91.9046	117.359	0.0913259	0.349347	2.13925
CNKSR2	1.42112	0.18746	0.000272254	-1.0278	0.0157043	0.0262774	1	0.0149403	-1.0278		CD68	13.0132	4.44357	0.000272254	-1.36416	81.9825	80.0583	0.954222	-0.0338472	-1.36416
CNTFR	3.48849	0.614324	0.000272254	-1.4753	0	0.0442359	1	0.0624477	-1.4753		CD74	0.43219	0.546412	1	0.110702	1032.21	301.326	0.00048703	-1.77296	1.77296
CNTN1	0.14814	0.388626	1	0.27436	4.374	12.8813	0.00048703	1.36907	-1.36907		CD9	36.687	65.4354	0.000272254	0.817885	155.117	94.2076	0.00048703	-0.713479	1.53136
CNTN6	0.596651	2.37823	0.000272254	1.08122	0.0155551	0.145914	1	0.17423	1.08122		CDC20	84.2772	56.8256	0.00118999	-0.560452	45.995	1.52702	0.00048703	-4.217	3.65655
CNTRL	10.6905	4.46756	0.000272254	-1.09637	4.68555	5.49176	0.462876	0.19131	-1.09637		CDC25A	19.2839	8.3976	0.000272254	-1.10997	7.33308	0.862139	0.00048703	-2.16189	1.05192
COL11A1	29.9437	110.921	0.000272254	1.85476	0.0158388	0.0440994	1	0.0395876	1.85476		CDC42EP2	11.9484	4.11572	0.000272254	-1.33976	2.50905	1.42152	0.0704561	-0.535168	-1.33976
COL16A1	0.112439	3.71994	0.000272254	2.08504	7.57954	14.0408	0.00048703	0.809909	1.27513		CDC42EP5	10.8877	15.8508	0.0595727	0.503347	3.4981	10.5033	0.00508703	1.35466	-1.35466
COL1A2	2.62023	0.485762	0.000272254	-1.28488	2.89184	3.16528	0.785701	0.0979611	-1.28488		CDC42SE1	38.0585	85.9682	0.000272254	1.15485	34.0682	37.8609	0.663866	0.148156	1.15485
COL22A1	0.0251984	0.10629	1	0.109826	8.01181	18.0531	0.00048703	1.08014	-1.08014		CDC45	57.8699	35.6858	0.000272254	-0.682308	22.8873	0.703067	0.00048703	-3.81004	3.12773
COL3A1	0.164539	2.11924	0.000272254	1.42144	0.0292145	0.0217361	1	-0.0105211	1.42144		CDC6	45.2625	28.19	0.000272254	-0.664369	29.5828	1.14948	0.00048703	-3.83066	3.16629
COL4A1	8.845	3.1643	0.000272254	-1.24132	4.33996	5.26652	0.338065	0.230836	-1.24132		CDCA3	46.7941	29.7542	0.00118999	-0.636049	21.9213	1.11878	0.00048703	-3.43538	2.79933
COL4A2	33.0671	12.4733	0.000272254	-1.33828	7.81642	6.88689	0.623906	-0.160736	-1.33828		CDCA5	56.9086	34.2575	0.000272254	-0.715847	28.4181	2.1181	0.00048703	-3.23796	2.52212
COL5A2	2.24143	10.345	0.000272254	1.80735	0.113362	0.338122	1	0.265287	1.80735		CDCA8	24.2074	14.4598	0.000272254	-0.705326	15.6995	0.727436	0.00048703	-3.2731	2.56778
COL6A2	34.0355	21.919	0.000272254	-0.612273	5.28602	10.3154	0.00048703	0.848069	-1.46034		CDH2	79.9895	35.2008	0.000272254	-1.16171	10.9229	13.2442	0.331205	0.256639	-1.16171
CORO1A	15.7489	3.74647	0.000272254	-1.81914	0.48601	0.192528	1	-0.317421	-1.81914		CDH26	0	0.0511354	1	0.0719485	0.413276	1.97798	0.00690272	1.07529	-1.07529
CORO2A	8.55203	4.83178	0.000272254	-0.711871	1.82055	6.04369	0.00048703	1.32035	-2.03223		CDH6	1.52226	11.3698	0.000272254	2.29403	0.0866447	0.120659	1	0.0444671	2.29403
CORO2B	14.2857	4.36837	0.000272254	-1.50963	8.71523	15.283	0.00048703	0.745046	-2.25467		CDK1	44.8533	31.1453	0.00181473	-0.512418	36.9875	3.46205	0.00048703	-3.08975	2.57733
CPN1	1.08288	0.212212	1	-0.780938	39.4947	5.64889	0.00048703	-2.60655	2.60655		CDK15	0.131389	4.86065	0.221127	2.37297	2.15894	6.34277	0.00048703	1.21688	-1.21688
CPNE5	3.04913	0.559527	0.000272254	-1.3765	0.0547661	0	1	-0.0769231	-1.3765		CDK18	9.84662	9.42374	0.807904	-0.0573725	9.94365	27.5915	0.00048703	1.38549	-1.38549
CPNE7	5.22978	1.62629	0.000272254	-1.24615	0	0	1	0	-1.24615		CDK5R1	12.4353	3.49414	0.000272254	-1.57991	21.9244	14.4157	0.00413587	-0.572484	-1.00743
CPT1B	5.27178	13.3961	0.000272254	1.19873	14.5097	19.2778	0.306104	0.38673	1.19873		CDKN1A	102.074	173.861	0.000272254	0.762528	46.4149	22.6149	0.00048703	-1.00564	1.76817
CRELD1	10.7755	26.9357	0.000272254	1.24632	23.1793	33.8174	0.0156491	0.526036	1.24632		CDKN1B	60.821	48.9927	0.0983842	-0.30638	13.3893	34.9391	0.00048703	1.32056	-1.32056
CRLF1	12.3988	5.39568	0.000272254	-1.06693	1.16856	1.02382	1	-0.0996564	-1.06693		CDKN2A	225.263	25.14	0.000272254	-3.11367	36.1804	15.3446	0.00048703	-1.18573	-1.92794
CRNDE	18.602	5.31515	0.000272254	-1.63411	18.3567	16.029	0.648852	-0.184839	-1.63411		CDKN2B	11.8578	1.76757	0.000272254	-2.21595	1.85859	0.878767	0.00601281	-0.605518	-1.61043
CRYAB	0.26534	1.44795	0.228683	0.952049	249.552	500.222	0.00048703	1.00034	-1.00034		CDKN2C	13.426	21.6892	0.000272254	0.653334	12.3568	4.36276	0.00048703	-1.31653	1.96986
CSF1	4.17604	4.82123	0.394656	0.169475	5.81943	12.9066	0.00048703	1.02805	-1.02805		CDKN3	72.4644	40.4837	0.000272254	-0.824501	24.2773	1.2587	0.00048703	-3.48428	2.65978
CSGALNACT1	12.8564	5.2798	0.000272254	-1.14176	5.15258	8.89964	0.00048703	0.686185	-1.82795		CDNF	0.220302	0.310573	1	0.102959	0.907012	3.22584	0.00380559	1.14792	-1.14792
CSNK1G3	15.5114	33.6607	0.000272254	1.06984	10.6018	14.5706	0.048423	0.424476	1.06984		CEACAM1	0.95567	0.123271	1	-0.799957	110.344	30.7993	0.00048703	-1.80796	1.80796
CSPG4	15.7072	4.42973	0.000272254	-1.62152	0.442774	0.0277993	1	-0.489287	-1.62152		CEBPD	1.38835	4.06297	0.00870087	1.08397	3.33156	6.391	0.0472289	0.770883	1.08397
CSPG5	2.24237	0.229627	0.000272254	-1.39883	0.0456882	0.0453732	1	-0.000434659	-1.39883		CECR5	92.3298	35.3213	0.000272254	-1.36152	39.6536	28.4082	0.0353937	-0.467165	-1.36152
CSTB	89.2681	79.8716	0.478293	-0.158583	363.015	171.017	0.00048703	-1.08145	1.08145		CECR7	10.3394	30.1002	0.000272254	1.45558	25.0259	33.0834	0.0890992	0.389121	1.45558
CTHRC1	102.577	22.2791	0.000272254	-2.1536	1.26911	1.6337	0.704694	0.214964	-2.1536		CELF6	0	0.36378	1	0.447611	1.36263	8.56529	0.00048703	2.01741	-2.01741
CTNNA2	0.115065	0.476966	1	0.405509	0.437772	2.3906	0.00048703	1.23771	-1.23771		CELSR1	5.39706	1.48338	0.000272254	-1.3651	4.92717	3.45353	0.0238688	-0.412394	-1.3651
CTNNAL1	48.0286	22.2938	0.000272254	-1.07368	33.5632	42.3656	0.168255	0.327314	-1.07368		CEMP1	10.435	23.9181	0.000272254	1.12374	27.5662	35.4919	0.35468	0.353267	1.12374
CTNS	4.15133	9.60795	0.00140102	1.04213	8.6509	10.6478	0.63895	0.271322	1.04213		CENPE	7.36588	5.0284	0.0029902	-0.472742	3.30021	0.16984	0.00048703	-1.8781	1.40535
CTPS	31.7981	14.9024	0.000272254	-1.04437	30.7275	6.66066	0.00048703	-2.05019	1.00583		CENPF	23.4967	16.9865	0.00516045	-0.445673	22.4907	2.00497	0.00048703	-2.96667	2.52099
CTSA	181.546	413.652	0.000272254	1.18364	613.254	807.65	0.134584	0.39668	1.18364		CENPI	6.32923	5.52837	0.429642	-0.166939	3.64807	0.672942	0.00048703	-1.47424	1.47424
CTSK	1.12331	1.75421	0.10265	0.375324	193.523	415.674	0.00048703	1.09898	-1.09898		CENPK	25.1408	15.6422	0.000272254	-0.651457	17.7505	1.7026	0.00048703	-2.79451	2.14305
CTSZ	1249.55	512.349	0.000272254	-1.28455	334.217	286.027	0.385547	-0.223909	-1.28455		CENPM	43.3865	24.3806	0.000272254	-0.806395	33.8244	2.01031	0.00048703	-3.53211	2.72572
CTU2	32.833	11.1038	0.000272254	-1.48297	11.0797	6.85967	0.355725	-0.620044	-1.48297		CENPN	25.6534	21.0057	0.429744	-0.276442	20.2975	4.49926	0.00048703	-1.95337	1.95337
CTXN1	13.5864	5.57337	0.000272254	-1.14992	1.60878	1.85852	1	0.131893	-1.14992		CENPT	9.67607	23.2114	0.00653364	1.18131	14.8383	20.5166	0.37976	0.442033	1.18131
CUBN	1.02874	1.35783	0.0682514	0.216876	0.469674	2.32031	0.00048703	1.17582	-1.17582		CENPW	61.1599	28.1602	0.000272254	-1.09198	29.4822	5.98112	0.00048703	-2.12644	1.03445
CXCL1	0.0537938	0.05438	1	0.000802313	34.3354	2.07329	0.00048703	-3.52326	3.52326		CEP55	20.8465	12.7938	0.000272254	-0.663382	16.8137	0.602518	0.00048703	-3.47457	2.81119
CYBRD1	6.05683	5.23455	0.344351	-0.178735	22.1984	52.9179	0.00048703	1.21674	-1.21674		CERKL	14.0248	30.1908	0.0072058	1.05377	8.022	2.64251	0.00380559	-1.30851	2.36229
CYFIP2	8.39244	17.1162	0.000272254	0.947708	5.31979	3.44036	0.00413587	-0.5092	1.45691		CFI	13.209	50.9724	0.000272254	1.87094	2.9978	0.605697	0.00048703	-1.31601	3.18695
CYP27A1	62.7625	144.957	0.000272254	1.19476	90.0766	105.466	0.406204	0.22524	1.19476		CGN	2.31849	0.547386	0.000272254	-1.10069	0.41274	0.172971	1	-0.268329	-1.10069
CYP27B1	0.340687	0.342789	1	0.00226016	7.01246	2.15958	0.00048703	-1.34251	1.34251		CHAC1	7.91859	1.05681	0.000272254	-2.11641	4.46107	2.01336	0.00601281	-0.857811	-1.2586
CYP7B1	0.125267	0.184475	1	0.0739804	5.1601	12.763	0.00048703	1.15977	-1.15977		CHAF1A	24.0403	18.4635	0.0511683	-0.363481	17.6913	5.46913	0.00048703	-1.53072	1.53072
CYR61	2.37603	16.5245	0.000272254	2.37597	4.79775	7.92052	0.00748203	0.621635	1.75434		CHCHD6	33.4845	16.2321	0.000272254	-1.00085	125.448	98.616	0.151522	-0.344095	-1.00085
DAAM1	5.78374	14.9645	0.000272254	1.23471	4.88486	4.07113	0.408065	-0.214701	1.23471		CHKB	17.0925	35.6161	0.000272254	1.01709	24.4344	40.7881	0.0386035	0.716311	1.01709
DAAM2	5.54905	12.4519	0.000272254	1.03845	67.9001	26.6353	0.00048703	-1.31799	2.35645		CHL1	0.865825	6.52314	0.000272254	2.01152	18.9245	21.9538	0.519493	0.204189	2.01152
DAP	72.6442	27.782	0.000272254	-1.35541	69.712	59.5993	0.423573	-0.222654	-1.35541		CHN2	0.192029	1.4488	0.000272254	1.03866	7.39548	5.33059	0.056155	-0.407273	1.03866
DARS2	36.4654	17.6712	0.000272254	-1.00474	25.4514	17.9183	0.0212783	-0.483562	-1.00474		CHORDC1	8.23917	6.26775	0.0443769	-0.346254	15.7664	7.06734	0.00048703	-1.05541	1.05541
DBF4	19.7017	4.0258	0.000272254	-2.04232	9.55511	5.11529	0.00864053	-0.787449	-1.25488		CIDECP	4.18076	9.68444	0.000518162	1.04428	11.7777	16.0521	0.203093	0.416321	1.04428
DBP	16.3803	20.3705	0.14927	0.298168	4.08525	9.59115	0.00048703	1.05847	-1.05847		CIITA	0.0417168	0.0690426	1	0.0373562	8.6228	2.10438	0.00048703	-1.63215	1.63215
DCAF15	26.0332	9.08194	0.000272254	-1.42296	12.2774	8.20248	0.0184006	-0.528878	-1.42296		CIT	17.9635	9.57406	0.000272254	-0.842696	12.0387	1.48946	0.00048703	-2.3889	1.5462
DCLK1	4.67688	2.07785	0.00670126	-0.883175	3.31295	11.3009	0.00048703	1.51202	-2.39519		CITED2	6.68995	33.7385	0.000272254	2.17549	8.63138	14.888	0.000913677	0.722123	1.45337
DCLK2	1.01461	4.94678	0.000272254	1.56161	0.890147	1.45078	0.0722441	0.374743	1.56161		CKAP2	22.3515	17.801	0.0905133	-0.312706	23.0014	9.10844	0.00048703	-1.24756	1.24756
DCPS	30.4403	7.14389	0.000272254	-1.94883	30.5439	20.7422	0.0122409	-0.536863	-1.94883		CKS1B	144.07	77.7378	0.000272254	-0.881621	95.6694	16.1498	0.00048703	-2.49487	1.61325
DCT	267.244	2914.82	0.000272254	3.44228	813.449	2071.43	0.00048703	1.34743	2.09486		CKS2	166.695	72.541	0.000272254	-1.18922	239.802	26.9468	0.00048703	-3.10709	1.91787
DDN	2.51142	0.447596	0.000272254	-1.2784	0.0363774	0.115314	1	0.1059	-1.2784		CLDN1	1.07342	37.9933	0.000272254	4.23314	0.295358	0.0436388	1	-0.311728	4.23314
DDX11	8.58901	1.67238	0.000272254	-1.84326	7.94611	5.04226	0.00314497	-0.566172	-1.27708		CLDN12	41.481	17.0507	0.000272254	-1.23476	23.745	18.2364	0.116555	-0.363298	-1.23476
DDX26B	2.43479	6.15378	0.000272254	1.05848	1.64689	1.74484	0.918037	0.0524238	1.05848		CLEC11A	0.981909	0.717074	1	-0.206939	38.8989	17.9174	0.00048703	-1.07664	1.07664
DECR1	23.1265	73.0668	0.000272254	1.61821	34.9846	53.4702	0.00660463	0.598088	1.02012		CLIP2	13.2358	9.23836	0.00516045	-0.475539	7.28712	16.3382	0.00048703	1.06501	-1.54055
DEK	85.6943	24.4917	0.000272254	-1.76591	47.8281	29.1276	0.00048703	-0.696626	-1.06928		CLIP3	3.32217	13.5297	0.000272254	1.74918	0.75013	1.82095	0.00380559	0.688719	1.06046
DEPTOR	4.12037	0.867891	0.000272254	-1.45484	2.14688	1.75864	0.608022	-0.189965	-1.45484		CLSPN	4.38796	3.35403	0.039589	-0.307388	4.49426	0.920721	0.00048703	-1.51628	1.51628
DET1	8.43755	10.2693	0.202827	0.255914	4.26556	9.69486	0.00048703	1.02226	-1.02226		CLTCL1	2.39471	3.06912	0.116271	0.261428	0.718579	5.84724	0.00048703	1.99431	-1.99431
DGKI	10.6974	2.88606	0.000272254	-1.58981	1.27244	1.3109	0.963551	0.0242126	-1.58981		CLU	1.08938	4.66149	0.000272254	1.43811	0.145579	0.0872233	1	-0.0754287	1.43811
DHRS13	10.2286	4.42888	0.000272254	-1.04845	7.87375	4.73431	0.0106052	-0.629924	-1.04845		CMTM5	0.0443868	6.38607	0.38624	2.82215	0.637031	6.56963	0.00170144	2.20914	-2.20914
DIP2B	6.67192	17.0909	0.000272254	1.2376	23.942	31.5772	0.0535201	0.385285	1.2376		CMTM8	12.8255	4.7566	0.000272254	-1.26404	7.65115	4.83072	0.0661621	-0.569218	-1.26404
DKK1	3.07728	0.870942	0.000272254	-1.12384	2.44221	0.336634	0.010326	-1.36473	-1.12384		CNIH3	19.6963	2.09559	0.000272254	-2.74109	0.248985	0.663413	1	0.41339	-2.74109
DLX1	87.215	26.2968	0.000272254	-1.69229	10.6099	8.48315	0.267134	-0.291917	-1.69229		CNN1	0	1.82928	0.000272254	1.50043	0.0549873	0.565895	1	0.569762	1.50043
DLX2	43.8319	11.1017	0.000272254	-1.88932	1.8988	1.84696	0.971808	-0.0260336	-1.88932		CNN3	66.3959	147.375	0.000272254	1.13852	126.742	93.1783	0.0266576	-0.439766	1.13852
DLX5	1.80356	17.6874	0.000272254	2.73673	7.63268	27.1434	0.00048703	1.70492	1.03182		CNP	67.1825	145.376	0.000272254	1.10221	105.652	153.776	0.0122409	0.537271	1.10221
DNA2	7.0908	1.08546	0.000272254	-1.95592	1.18838	0.408224	0.00207126	-0.635986	-1.31993		CNTFR	3.48849	0.260538	0.000973175	-1.83219	0	0	1	0	-1.83219
DNAJB9	6.86445	16.8494	0.000272254	1.18246	8.25719	11.7055	0.0296511	0.456807	1.18246		CNTN1	0.14814	0.641913	1	0.516079	4.374	10.7149	0.00048703	1.12428	-1.12428
DOCK10	2.33651	12.4265	0.000272254	2.00867	14.5794	18.9248	0.090164	0.354926	2.00867		CNTN6	0.596651	12.8897	0.000272254	3.12089	0.0155551	0.0614022	1	0.0637029	3.12089
DOCK5	2.43177	0.951858	0.000272254	-0.814105	4.44405	7.20964	0.00131498	0.592639	-1.40674		COBL	0.531037	1.41616	0.000272254	0.658207	2.68702	1.46198	0.00170144	-0.582636	1.24084
DOCK6	5.52994	3.60403	0.00140102	-0.504173	4.36878	6.89347	0.00207126	0.556065	-1.06024		COBLL1	3.79555	13.7062	0.000272254	1.61666	5.44723	6.63225	0.303921	0.243429	1.61666
DPYSL2	10.5066	11.436	0.617915	0.112061	7.03051	19.4874	0.00048703	1.35117	-1.35117		COL11A1	29.9437	275.221	0.000272254	3.15811	0.0158388	0.0182247	1	0.00338448	3.15811
DPYSL5	5.27681	1.52673	0.000272254	-1.31276	2.8205	2.51724	0.720452	-0.119318	-1.31276		COL16A1	0.112439	9.72827	0.000272254	3.26962	7.57954	18.9656	0.00048703	1.21854	2.05108
DSN1	21.6358	2.90203	0.000272254	-2.53631	30.2114	17.4356	0.00048703	-0.759579	-1.77673		COL22A1	0.0251984	0.39429	1	0.443628	8.01181	29.6158	0.00048703	1.76439	-1.76439
DTWD2	2.68126	6.71293	0.000272254	1.06708	2.47643	3.10044	0.307737	0.238172	1.06708		COL2A1	0.0659948	0.061283	1	-0.00639099	0.287068	2.45474	0.00048703	1.42449	-1.42449
DTX3L	2.90431	7.39888	0.000272254	1.10513	10.1047	12.4107	0.446404	0.272214	1.10513		COL3A1	0.164539	6.55581	0.000272254	2.69783	0.0292145	0.0169335	1	-0.0173183	2.69783
DUSP10	13.7709	21.9414	0.000272254	0.635196	24.7209	10.9858	0.00048703	-1.10161	1.73681		COL4A5	4.72704	23.9518	0.000272254	2.12328	1.7548	4.71991	0.00048703	1.05404	1.06924
DUSP14	23.2814	23.2441	0.991904	-0.00221791	38.3619	17.2457	0.00048703	-1.10924	1.10924		COL5A2	2.24143	30.1608	0.000272254	3.26503	0.113362	0.381266	1	0.311068	3.26503
DUSP15	4.38157	6.71114	0.0454391	0.518917	9.05562	21.2136	0.00048703	1.14344	-1.14344		COL5A3	1.98573	26.8664	0.000272254	3.22237	7.50242	11.101	0.00948776	0.509181	2.71319
DUT	36.0849	16.8473	0.000272254	-1.05513	43.6721	34.2858	0.174618	-0.340286	-1.05513		COL6A2	34.0355	26.568	0.0621397	-0.345823	5.28602	12.4504	0.00048703	1.09743	-1.09743
E2F8	11.5719	1.07341	0.000272254	-2.60013	3.59536	0.0562174	0.0559655	-2.12127	-2.60013		COLEC12	0.16226	2.67062	0.000272254	1.65909	0	0	1	0	1.65909
EBF1	3.19947	1.73571	0.000272254	-0.618292	0.750696	1.77539	0.00131498	0.664762	-1.28305		COMTD1	13.5992	5.19423	0.000272254	-1.23689	2.998	1.75582	0.353206	-0.536797	-1.23689
ECE1	20.2392	6.72052	0.000272254	-1.45996	9.0658	7.28325	0.256423	-0.281193	-1.45996		COQ2	9.81418	8.32561	0.345194	-0.213654	6.66556	1.71559	0.00048703	-1.49713	1.49713
ECM1	95.3466	96.8933	0.929323	0.0229764	113.7	46.0684	0.00048703	-1.28503	1.28503		CORO1A	15.7489	4.55502	0.000272254	-1.5922	0.48601	0.037023	1	-0.518996	-1.5922
EDN3	138.446	1.58295	0.000272254	-5.75454	0.046373	0	1	-0.0653972	-5.75454		CORO2A	8.55203	6.20404	0.0133807	-0.407001	1.82055	6.01911	0.00048703	1.31531	-1.31531
EDNRB	8.55832	178.81	0.000272254	4.23357	60.3378	240.877	0.00048703	1.97943	2.25415		CORO2B	14.2857	8.86217	0.000272254	-0.632206	8.71523	27.4891	0.00048703	1.55209	-2.1843
EEF1A2	42.5354	15.298	0.000272254	-1.41749	0.425589	1.02544	1	0.506677	-1.41749		COX7B	632.552	553.717	0.343015	-0.191711	306.972	135.738	0.00048703	-1.17138	1.17138
EFCAB11	7.76693	2.66009	0.000749184	-1.26019	4.57571	4.7153	0.968535	0.0356737	-1.26019		CPLX1	2.3792	0.680249	0.00279941	-1.00801	0.125062	0	1	-0.170005	-1.00801
EFCAB7	2.24591	3.74316	0.0281151	0.547226	4.13945	9.97117	0.00048703	1.09403	-1.09403		CPN1	1.08288	0.153264	1	-0.852857	39.4947	12.3837	0.00048703	-1.59726	1.59726
EGFL7	46.8176	18.7465	0.000272254	-1.27594	13.5288	14.0766	0.930741	0.0533956	-1.27594		CPNE5	3.04913	0.349746	0.000272254	-1.58492	0.0547661	0.0368766	1	-0.0246789	-1.58492
EGLN3	2.03705	2.70725	0.126711	0.287679	0.551963	2.61795	0.00048703	1.22108	-1.22108		CPNE7	5.22978	1.43668	0.000272254	-1.35426	0	0	1	0	-1.35426
EGR1	15.0483	0.663875	0.000272254	-3.2698	4.4186	0.287098	0.00048703	-2.0738	-1.196		CPQ	8.17579	31.6712	0.000272254	1.83212	35.3025	57.8155	0.00048703	0.696128	1.13599
EGR3	2.42713	0.326673	0.000272254	-1.36919	1.73185	0.0214448	0.544183	-1.41927	-1.36919		CREB5	0.479523	8.66833	0.000272254	2.70813	3.97395	4.11125	0.934276	0.0392842	2.70813
EHD2	13.3866	5.27712	0.000272254	-1.19655	3.06529	3.57074	0.622145	0.169069	-1.19655		CRELD1	10.7755	26.2387	0.000272254	1.20987	23.1793	25.4971	0.743888	0.132062	1.20987
ELF4	4.58161	1.13964	0.000272254	-1.38331	3.5125	4.35418	0.327438	0.246739	-1.38331		CRLF1	12.3988	2.49883	0.000272254	-1.93716	1.16856	0.536546	1	-0.497046	-1.93716
ELMOD1	0.485444	0.442096	1	-0.042727	0.848774	3.14169	0.00048703	1.16365	-1.16365		CRNDE	18.602	8.65545	0.000272254	-1.02159	18.3567	14.1651	0.227432	-0.352078	-1.02159
ELOVL6	12.5207	12.8306	0.897664	0.0326939	15.6521	5.15	0.00048703	-1.43705	1.43705		CROT	4.67733	11.3001	0.000272254	1.11539	4.6417	6.1554	0.168366	0.342902	1.11539
ELOVL7	2.11889	5.57497	0.000272254	1.07595	5.05386	4.17576	0.37628	-0.226085	1.07595		CSGALNACT1	12.8564	1.9242	0.000272254	-2.24444	5.15258	7.47251	0.0193548	0.461598	-2.24444
ENAH	16.1533	33.8393	0.000272254	1.02223	19.6249	23.9179	0.218053	0.272795	1.02223		CSNK2A2	30.0511	30.3187	0.963662	0.01238	26.2979	59.1844	0.00048703	1.1406	-1.1406
ENPP2	0.188314	0.536749	1	0.370965	14.4881	42.4989	0.00048703	1.48982	-1.48982		CSPG4	15.7072	3.91345	0.000272254	-1.76566	0.442774	0.125048	1	-0.358859	-1.76566
EPAS1	1.1054	4.10964	0.000272254	1.27913	19.5247	27.8451	0.0148856	0.490965	1.27913		CSPG5	2.24237	0.446006	0.000272254	-1.16498	0.0456882	0.0335349	1	-0.0168656	-1.16498
EPHA2	12.5717	4.06509	0.000272254	-1.42194	2.19557	1.30329	0.0296511	-0.472377	-1.42194		CSRP1	59.3466	47.9388	0.107586	-0.302294	196.428	86.2592	0.00048703	-1.17795	1.17795
EPHA4	0.646001	0.21066	1	-0.443171	2.22406	0.508626	0.00048703	-1.09564	1.09564		CSRP2	34.8123	118.064	0.000272254	1.73321	88.7702	42.0459	0.00048703	-1.06036	2.79357
EPHB3	11.3886	31.8399	0.000272254	1.40644	0.986272	0.933227	1	-0.0390521	1.40644		CTDSP2	38.5787	47.4509	0.0986736	0.291799	79.2141	160.255	0.00048703	1.00742	-1.00742
EPHX2	6.27345	15.6474	0.000272254	1.19459	0	0	1	0	1.19459		CTGF	7.18209	20.8321	0.000272254	1.41591	4.04869	3.01387	0.252339	-0.330915	1.41591
ERMAP	0.864616	1.61223	0.0573693	0.486403	1.57661	4.60319	0.00048703	1.12077	-1.12077		CTHRC1	102.577	21.8891	0.000272254	-2.17797	1.26911	0.847972	1	-0.296184	-2.17797
ERO1LB	12.5925	5.75908	0.000272254	-1.00791	2.41166	4.89263	0.00048703	0.788438	-1.79635		CTLA4	0.185764	0.0255834	1	-0.209372	1.50384	0	0.00048703	-1.32414	1.32414
ERRFI1	35.9035	9.53941	0.000272254	-1.80796	2.94448	2.84083	0.947375	-0.038417	-1.80796		CTNNA1	92.073	220.74	0.000272254	1.25243	162.931	166.419	0.954774	0.0303746	1.25243
ETS1	19.1261	63.6521	0.000272254	1.68363	49.3404	69.9317	0.00835293	0.494714	1.18892		CTNS	4.15133	9.5357	0.00160876	1.03227	8.6509	12.2124	0.280815	0.453157	1.03227
ETV1	15.5999	6.83338	0.000272254	-1.08347	12.588	1.88203	0.00048703	-2.23718	1.15371		CTPS	31.7981	15.0015	0.000272254	-1.03541	30.7275	6.44697	0.00048703	-2.09101	1.0556
EXOSC8	27.7023	7.92919	0.00428237	-1.68457	20.8006	9.37664	0.0375385	-1.07103	-1.68457		CTSA	181.546	451.152	0.000272254	1.30855	613.254	779.859	0.222688	0.346227	1.30855
EXOSC9	32.4708	11.7253	0.000272254	-1.3952	13.3581	7.75696	0.0219796	-0.713363	-1.3952		CTSB	116.964	121.273	0.827096	0.0517592	443.257	205.215	0.00048703	-1.10725	1.10725
EYA1	18.8397	7.78136	0.000272254	-1.17587	1.85151	4.12409	0.00048703	0.84557	-2.02144		CTSL2	4.74432	2.15741	0.000272254	-0.863395	8.97545	1.46453	0.00048703	-2.01707	1.15367
F12	6.9126	1.46353	0.000272254	-1.68342	1.56746	0.747535	1	-0.55502	-1.68342		CTSZ	1249.55	372.803	0.000272254	-1.74221	334.217	279.7	0.291037	-0.256066	-1.74221
F2R	128.517	34.8395	0.000272254	-1.85352	7.99772	4.0588	0.00048703	-0.830764	-1.02275		CTU2	32.833	11.3303	0.000749184	-1.45622	11.0797	7.03588	0.420247	-0.588057	-1.45622
F2RL1	1.33422	0.131371	0.00428237	-1.04487	0.0883895	0.0918986	1	0.00464394	-1.04487		CX3CL1	11.0505	2.80758	0.000272254	-1.66215	6.34303	5.52164	0.594958	-0.171141	-1.66215
F2RL2	3.01934	0.61286	0.00428237	-1.31734	0.0764578	0.117553	1	0.0540515	-1.31734		CXCL1	0.0537938	0.0452519	1	-0.0117419	34.3354	1.64332	0.00048703	-3.74069	3.74069
FABP7	1.39115	1.23326	0.804861	-0.0985534	6.91389	1.4763	0.00048703	-1.6762	1.6762		CXorf26	10.2206	9.36862	0.677229	-0.113926	24.7495	10.5748	0.00048703	-1.15356	1.15356
FAM108C1	17.3968	7.30844	0.000272254	-1.14681	7.86367	4.90772	0.0106052	-0.585303	-1.14681		CYBRD1	6.05683	6.11901	0.957039	0.0126564	22.1984	55.5108	0.00048703	1.2845	-1.2845
FAM110A	6.04976	1.05249	0.000272254	-1.7802	0.782301	0.817463	1	0.028185	-1.7802		CYFIP2	8.39244	16.2066	0.000272254	0.87339	5.31979	3.07964	0.000913677	-0.631435	1.50482
FAM111B	1.73092	0.187176	0.000272254	-1.20185	6.94893	0.203884	0.00048703	-2.72306	1.52121		CYR61	2.37603	58.5367	0.000272254	4.14038	4.79775	5.59508	0.615756	0.185897	4.14038
FAM116B	8.18796	11.2729	0.0347426	0.41766	1.4365	3.87742	0.00048703	1.00131	-1.00131		DAAM1	5.78374	15.5273	0.000272254	1.2847	4.88486	4.50627	0.80093	-0.0959327	1.2847
FAM126A	9.12669	21.3754	0.000272254	1.14375	24.4148	23.9502	0.962012	-0.0266175	1.14375		DAAM2	5.54905	27.0592	0.000272254	2.09912	67.9001	22.8002	0.00048703	-1.53353	3.63265
FAM129A	0.526679	10.8992	0.000272254	2.9624	0.109569	0.150466	1	0.052219	2.9624		DACT1	0.923849	12.0064	0.000272254	2.75715	2.61569	4.95527	0.00048703	0.719896	2.03726
FAM129B	56.6128	86.1798	0.000272254	0.597605	95.0519	51.6639	0.00048703	-0.867	1.4646		DAG1	44.2433	114.935	0.000272254	1.35754	56.5575	63.5782	0.576345	0.166043	1.35754
FAM134B	3.73928	12.2621	0.000272254	1.48457	3.46777	4.44081	0.260319	0.284267	1.48457		DANCR	60.89	20.5455	0.000272254	-1.52232	64.9161	54.3255	0.39606	-0.252686	-1.52232
FAM161A	4.04511	2.31944	0.000272254	-0.603946	6.74857	10.1999	0.00660463	0.531484	-1.13543		DAP	72.6442	32.1886	0.000272254	-1.14988	69.712	53.6045	0.0970601	-0.372935	-1.14988
FAM166A	71.2822	41.9615	0.26653	-0.750596	28.8636	5.05909	0.00170144	-2.30122	2.30122		DAPK3	16.5262	36.164	0.000272254	1.08439	13.6842	19.2628	0.0334274	0.464569	1.08439
FAM196B	1.11225	3.78514	0.000272254	1.17978	0.899929	0.546074	1	-0.297336	1.17978		DBI	351.672	404.726	0.319286	0.202179	571.301	244.721	0.00048703	-1.21975	1.21975
FAM198B	22.2854	112.258	0.000272254	2.28212	14.0125	22.5105	0.00048703	0.647141	1.63497		DBP	16.3803	18.8309	0.398843	0.190297	4.08525	12.5066	0.00048703	1.40927	-1.40927
FAM19A3	1.20656	5.9285	0.000272254	1.65074	0.123899	0.0864442	1	-0.0488983	1.65074		DCAF4	6.77202	2.59645	0.000272254	-1.11172	6.63431	6.61252	0.993984	-0.00412366	-1.11172
FAM214B	8.17178	23.2596	0.000272254	1.40328	9.97154	11.5766	0.507427	0.196976	1.40328		DCDC2B	0.356466	2.71624	0.00463336	1.45399	0.69349	2.02399	0.0470308	0.836454	1.45399
FAM216A	22.4018	8.84973	0.000272254	-1.24846	14.0706	7.66411	0.0474365	-0.798613	-1.24846		DCLK1	4.67688	3.22971	0.102458	-0.424539	3.31295	7.88325	0.00048703	1.04241	-1.04241
FAM43A	4.39828	2.31824	0.000272254	-0.702082	7.04379	15.3553	0.00048703	1.02381	-1.72589		DCLK2	1.01461	4.94837	0.000272254	1.56199	0.890147	1.7872	0.00660463	0.560318	1.00168
FAM46A	17.8776	6.31281	0.000272254	-1.36818	6.59306	7.91185	0.382562	0.231044	-1.36818		DCPS	30.4403	14.3703	0.000272254	-1.03247	30.5439	20.445	0.0143619	-0.55672	-1.03247
FAM54A	7.18214	0.273848	0.000272254	-2.68329	4.68974	1.26138	0.00048703	-1.33116	-1.35213		DCT	267.244	2150.16	0.000272254	3.0035	813.449	1828.45	0.00048703	1.16751	1.83598
FAM54B	28.6216	60.4447	0.000272254	1.05264	32.0555	45.196	0.0369003	0.482878	1.05264		DDN	2.51142	0.105516	0.0072058	-1.66733	0.0363774	0.0742572	1	0.05179	-1.66733
FAM59B	3.96189	1.39911	0.000272254	-1.04839	0.176344	0.219459	1	0.0519312	-1.04839		DDX54	24.9216	10.3571	0.000272254	-1.19056	28.185	23.0513	0.257374	-0.279112	-1.19056
FAM63A	5.96504	42.4418	0.000272254	2.64088	12.9245	21.6279	0.00048703	0.700477	1.9404		DECR1	23.1265	56.6591	0.000272254	1.25693	34.9846	36.7635	0.893153	0.0696129	1.25693
FAM63B	5.31758	12.8016	0.000272254	1.12739	7.98835	10.5503	0.102859	0.361802	1.12739		DEPDC1	12.7684	6.69044	0.000272254	-0.840223	8.01842	0.130011	0.00048703	-2.99654	2.15632
FAM66C	0.778412	2.8228	0.000272254	1.10404	0.268951	0.837609	1	0.534193	1.10404		DEPDC1B	20.9439	12.8995	0.000272254	-0.658787	7.10281	0.897005	0.00048703	-2.0947	1.43591
FAM72B	1.50708	0.186092	0.00201348	-1.07979	0.870992	0.160552	1	-0.688992	-1.07979		DEPTOR	4.12037	1.55656	0.000272254	-1.00204	2.14688	1.28624	0.0697225	-0.460945	-1.00204
FAM72D	3.33729	0.142927	0.0072058	-1.92406	1.22174	0.306531	1	-0.765949	-1.92406		DET1	8.43755	9.16079	0.650627	0.106528	4.26556	10.5831	0.00048703	1.13736	-1.13736
FAM78B	5.76385	13.3389	0.000272254	1.08402	24.1222	27.3819	0.606887	0.176008	1.08402		DFNA5	4.21143	14.0244	0.000272254	1.52756	19.9982	22.6986	0.619183	0.174536	1.52756
FAM83G	3.55473	0.926293	0.000272254	-1.24154	0.173769	0.494595	1	0.348606	-1.24154		DGKD	17.0634	7.67819	0.000272254	-1.0576	3.57435	4.49059	0.219529	0.263394	-1.0576
FANCB	3.15016	0.18232	0.000272254	-1.81155	1.2651	0.181889	1	-0.93848	-1.81155		DGKI	10.6974	1.67022	0.000272254	-2.13116	1.27244	1.1022	0.729018	-0.112342	-2.13116
FANCG	15.9444	5.55165	0.000272254	-1.37088	9.85677	7.77204	0.202431	-0.307611	-1.37088		DHRS1	6.11224	16.1122	0.000272254	1.26665	8.21648	9.32785	0.700116	0.164252	1.26665
FAS	1.62817	4.31197	0.000272254	1.01519	3.74566	5.55837	0.191173	0.466729	1.01519		DHRS13	10.2286	3.74548	0.000272254	-1.24255	7.87375	5.80189	0.169905	-0.383608	-1.24255
FBXL7	9.5256	22.6363	0.000272254	1.1671	18.2106	20.6082	0.596114	0.169676	1.1671		DIAPH3	8.90302	6.67498	0.0364168	-0.367706	4.10812	0.230764	0.000913677	-2.05324	2.05324
FBXO10	3.00995	7.93917	0.000272254	1.15656	3.07113	3.13774	0.966138	0.0234137	1.15656		DIP2B	6.67192	15.3677	0.000272254	1.09319	23.942	32.4363	0.031908	0.422838	1.09319
FBXO16	3.72818	5.54566	0.0464703	0.469254	1.47493	4.49762	0.00207126	1.15142	-1.15142		DLEU1	38.3386	16.9231	0.000973175	-1.13413	16.0351	9.14041	0.246185	-0.748394	-1.13413
FBXO17	12.5247	5.01207	0.000272254	-1.16966	7.82396	10.6781	0.0799647	0.404307	-1.16966		DLEU2L	6.01937	4.75669	0.301052	-0.286102	7.31871	1.19277	0.000913677	-1.92361	1.92361
FBXO2	2.11062	1.85519	0.876009	-0.123615	15.1432	38.5412	0.00170144	1.29243	-1.29243		DLEU7	0.569007	4.3718	0.00201348	1.77555	0	1.70362	1	1.43489	1.77555
FBXO32	3.91425	19.9991	0.000272254	2.09528	11.2721	13.3469	0.395973	0.225357	2.09528		DLGAP5	21.2476	13.3103	0.000272254	-0.636596	10.0195	0.180305	0.00131498	-3.22283	2.58623
FCGR2A	14.8246	4.56024	0.000272254	-1.50895	2.9476	1.66135	0.0200787	-0.568818	-1.50895		DLL3	5.71281	1.57074	0.000272254	-1.38473	11.0338	8.5861	0.248901	-0.328076	-1.38473
FEM1C	4.52664	20.2836	0.000272254	1.94527	6.72411	5.66182	0.424229	-0.213452	1.94527		DLX2	43.8319	11.4849	0.000272254	-1.84434	1.8988	1.28684	0.309716	-0.3421	-1.84434
FEN1	81.9191	9.96969	0.000272254	-2.91818	57.2323	15.4088	0.00048703	-1.82735	-1.09083		DLX5	1.80356	43.5247	0.000272254	3.98927	7.63268	26.0736	0.00048703	1.64901	2.34027
FGF13	8.40684	1.07826	0.000272254	-2.17833	3.59668	1.26609	0.00048703	-1.02039	-1.15795		DLX6	2.81772	6.97921	0.000272254	1.06353	1.90993	0.779375	0.0616958	-0.709614	1.06353
FGFR4	14.1901	2.80701	0.000272254	-1.9964	0.968763	0.990574	1	0.0158951	-1.9964		DLX6-AS1	0.762627	3.3928	0.000272254	1.31741	0.752908	2.57078	0.0250326	1.02649	1.31741
FGFRL1	80.5489	11.1654	0.000272254	-2.74488	3.60461	4.19461	0.62405	0.173936	-2.74488		DMD	3.08439	7.18681	0.000272254	1.00318	1.98951	2.66937	0.246913	0.295623	1.00318
FHIT	8.47793	9.64831	0.51078	0.167981	3.6154	9.88758	0.00048703	1.23816	-1.23816		DNAJB2	14.9506	57.2782	0.000272254	1.86935	30.809	53.6998	0.00048703	0.782101	1.08725
FHL2	71.3825	75.3036	0.756204	0.0761102	51.3432	14.5126	0.00048703	-1.75456	1.75456		DNAJB4	4.29786	19.4425	0.000272254	1.94809	6.4712	10.6052	0.00170144	0.635359	1.31273
FIP1L1	40.1907	18.5508	0.000272254	-1.07509	15.4115	12.5187	0.276867	-0.279751	-1.07509		DNAJB5	5.16333	11.4626	0.000272254	1.01582	4.24191	5.59198	0.204655	0.330619	1.01582
FKBP5	9.10789	0.986787	0.000272254	-2.34697	9.1211	3.89295	0.00048703	-1.04859	-1.29838		DNAJC1	16.4765	105.057	0.000272254	2.60135	19.3098	37.3618	0.00048703	0.917494	1.68386
FKBP9L	1.25211	0.658582	0.0226223	-0.441327	2.70704	0.83835	0.00048703	-1.01186	1.01186		DNAJC6	1.04352	3.78479	0.000272254	1.2274	0.843062	0.985704	1	0.107546	1.2274
FLI1	2.90506	0.560525	0.000272254	-1.32331	0	0.0304212	1	0.0432342	-1.32331		DNAJC9	31.8507	34.721	0.595809	0.120848	26.3782	11.3032	0.00048703	-1.15399	1.15399
FLJ10038	1.32783	1.75773	0.421123	0.244496	1.5784	5.10101	0.000913677	1.24257	-1.24257		DNER	21.3562	5.68688	0.000272254	-1.74127	0.26164	0.353328	1	0.101211	-1.74127
FLJ16779	0.224924	1.81793	0.000272254	1.20194	0.0098106	0.0154569	1	0.00804428	1.20194		DOCK10	2.33651	19.6218	0.000272254	2.62776	14.5794	14.7022	0.983479	0.011327	2.62776
FLJ27354	0.877216	3.07596	0.0190061	1.11855	2.51353	7.80475	0.00170144	1.32536	-1.32536		DOCK6	5.52994	3.30839	0.000272254	-0.599921	4.36878	8.33965	0.00048703	0.798774	-1.3987
FLJ31306	5.97359	14.267	0.00950767	1.13044	10.0996	15.3964	0.100531	0.562871	1.13044		DOK5	0.632653	2.2893	0.000749184	1.01056	4.893	5.35715	0.828999	0.109378	1.01056
FLJ35776	5.69466	1.45886	0.00240998	-1.44502	5.69645	3.99553	0.4996	-0.422759	-1.44502		DPP3	45.757	41.1529	0.479623	-0.14955	37.8155	17.6385	0.00048703	-1.05835	1.05835
FLRT1	1.52345	7.65204	0.000272254	1.77764	0.128327	0.215175	1	0.106979	1.77764		DPYSL2	10.5066	14.0113	0.030705	0.383587	7.03051	20.8667	0.00048703	1.44517	-1.44517
FLRT2	4.83138	1.42227	0.000272254	-1.26748	2.28898	2.26917	0.984767	-0.00871583	-1.26748		DSCC1	12.2112	7.62701	0.000272254	-0.614829	7.13184	0.821651	0.00048703	-2.15834	1.54351
FLRT3	11.9885	35.3873	0.000272254	1.4862	3.53542	3.76514	0.88079	0.0712824	1.4862		DSN1	21.6358	19.9658	0.633213	-0.110568	30.2114	14.4083	0.00048703	-1.01837	1.01837
FLT1	15.9591	6.05258	0.000272254	-1.26584	0.756499	0.812757	1	0.0454828	-1.26584		DTL	25.9993	20.0995	0.099575	-0.355713	12.6537	0.339339	0.00048703	-3.3497	3.3497
FOXD1	9.4396	6.11952	0.00499083	-0.552215	6.04097	10.4748	0.00508703	0.704623	-1.25684		DUSP10	13.7709	11.0321	0.101763	-0.295869	24.7209	9.16807	0.00048703	-1.3389	1.3389
FOXF1	8.10091	2.28604	0.000272254	-1.46966	0.143488	0.121351	1	-0.0282033	-1.46966		DUSP14	23.2814	26.39	0.407907	0.173798	38.3619	17.6793	0.00048703	-1.07536	1.07536
FRMD4A	31.0021	11.117	0.000272254	-1.40113	11.0748	17.0622	0.00279439	0.580974	-1.98211		DUSP15	4.38157	5.10814	0.558348	0.182706	9.05562	24.211	0.00048703	1.32605	-1.32605
FRMD6	48.032	118.052	0.000272254	1.2798	30.2584	37.7285	0.171796	0.309152	1.2798		DUSP16	6.32446	16.1841	0.000272254	1.23028	6.466	8.28032	0.166375	0.313839	1.23028
FRZB	2.12909	0.18196	0.000749184	-1.40456	0	0.0720526	1	0.100376	-1.40456		DUSP4	197.948	33.9942	0.000272254	-2.5072	82.004	30.4341	0.00048703	-1.40085	-1.10635
FSBP	0.512667	2.1575	0.000973175	1.06169	0.88264	1.66447	0.439444	0.501091	1.06169		DUSP9	8.85197	1.26592	0.000272254	-2.12032	0.242543	1.21895	1	0.836581	-2.12032
FSCN1	416.722	99.7087	0.000272254	-2.05235	0.198545	0.214649	1	0.0192554	-2.05235		DYNC1I1	1.06557	6.02945	0.000272254	1.76687	11.3597	15.4528	0.0682365	0.412689	1.76687
FSD1	8.90725	3.80411	0.000272254	-1.04422	1.04879	0.616315	1	-0.342064	-1.04422		DYNLL2	37.6248	80.6887	0.000272254	1.08061	67.5801	66.7446	0.9767	-0.0176841	1.08061
FXYD5	159.838	58.1972	0.000272254	-1.44201	1447.71	1183.17	0.211955	-0.290893	-1.44201		DYSF	0.273812	0.0782002	1	-0.240527	2.25082	0.517186	0.00048703	-1.09941	1.09941
FXYD7	0.524246	0.62284	1	0.090425	8.65956	34.5625	0.00048703	1.88033	-1.88033		E2F1	40.1432	24.4113	0.000272254	-0.695184	34.951	1.80369	0.00048703	-3.68063	2.98545
GAD1	35.7874	7.53684	0.000272254	-2.10744	10.019	8.04813	0.471529	-0.284302	-2.10744		E2F2	4.52495	3.34828	0.0317269	-0.345517	3.2675	0.419954	0.00048703	-1.58755	1.58755
GADD45B	3.98623	9.67693	0.000272254	1.09848	11.6633	13.1263	0.712866	0.15773	1.09848		E2F7	6.33796	4.1009	0.00118999	-0.524627	3.81889	0.409988	0.00048703	-1.77302	1.24839
GAL	6.27911	0.909964	0.00886188	-1.93022	0	0	1	0	-1.93022		EBF4	1.05926	5.2653	0.000272254	1.60526	0	0	1	0	1.60526
GALK1	24.4379	11.6359	0.000272254	-1.00945	22.4024	18.2721	0.309501	-0.280143	-1.00945		ECE1	20.2392	9.13767	0.000272254	-1.067	9.0658	6.24603	0.0229332	-0.474199	-1.067
GALNT12	8.0409	3.25592	0.000272254	-1.087	8.52313	6.91089	0.312243	-0.267596	-1.087		ECM1	95.3466	53.4932	0.000272254	-0.822158	113.7	12.6286	0.00048703	-3.07316	2.251
GALNT13	3.01396	0.571698	0.000272254	-1.3527	0.00786296	0	1	-0.0112995	-1.3527		ECT2	24.5843	14.2514	0.000272254	-0.746317	18.7031	3.7726	0.00048703	-2.04558	1.29926
GAMT	62.9028	30.4135	0.000272254	-1.02449	8.16144	6.42785	0.472218	-0.30263	-1.02449		EDN3	138.446	1.23367	0.000272254	-5.96415	0.046373	0.0509384	1	0.00628089	-5.96415
GAS1	3.92243	24.1942	0.000272254	2.35565	10.1382	25.2649	0.00048703	1.23762	1.11803		EDNRB	8.55832	143.216	0.000272254	3.91533	60.3378	263.386	0.00048703	2.1078	1.80753
GAS2	2.68213	8.10229	0.000272254	1.30569	1.27541	2.23858	0.0614983	0.509235	1.30569		EEF1A2	42.5354	8.82764	0.000272254	-2.14727	0.425589	1.06036	1	0.531338	-2.14727
GATA6	4.06961	1.01031	0.000272254	-1.33446	2.74845	2.83904	0.954877	0.0344514	-1.33446		EEF1B2	1008.6	458.535	0.000272254	-1.13554	560.977	431.403	0.069893	-0.378135	-1.13554
GBA	16.829	29.133	0.000272254	0.757119	64.1604	44.4237	0.00920744	-0.52055	1.27767		EEF2	1753.05	1234.84	0.00160876	-0.505198	1149.61	1762.28	0.00279439	0.615863	-1.12106
GBP3	0.810398	0.478858	1	-0.291823	4.13259	1.21077	0.00048703	-1.21514	1.21514		EEF2K	13.2385	4.23295	0.000272254	-1.4441	6.7075	5.06155	0.102329	-0.346576	-1.4441
GCNT1	1.88169	0.217092	0.000272254	-1.24348	0.495454	0.297401	1	-0.204959	-1.24348		EFCAB7	2.24591	3.91925	0.0187268	0.599815	4.13945	9.48493	0.00048703	1.02863	-1.02863
GDF15	2107.54	600.585	0.000272254	-1.8094	641.2	62.5138	0.00048703	-3.33788	1.52848		EFHD1	11.1999	14.3866	0.088555	0.334805	6.82592	18.931	0.00048703	1.34868	-1.34868
GDPD5	4.46749	13.6267	0.000272254	1.41965	27.8281	32.4705	0.4645	0.215414	1.41965		EFNB3	4.235	4.48016	0.785749	0.0660285	1.72613	4.58237	0.00048703	1.03402	-1.03402
GEM	8.57092	1.60802	0.000272254	-1.8757	0.277422	0.0408895	1	-0.295418	-1.8757		EGFL7	46.8176	12.7081	0.000272254	-1.80251	13.5288	13.2301	0.965134	-0.0299697	-1.80251
GGT7	14.0833	30.8426	0.000272254	1.07801	38.9646	41.7945	0.81677	0.0987027	1.07801		EGFLAM	0.415318	2.64862	0.000272254	1.36622	0.124184	0.0816732	1	-0.0556135	1.36622
GINS2	52.4128	3.04049	0.000272254	-3.72458	30.3085	5.02835	0.00048703	-2.37672	-1.34786		EGR3	2.42713	0.229865	0.000272254	-1.4785	1.73185	0.0623193	0.0925401	-1.36266	-1.4785
GIPR	0.530057	2.39389	0.000973175	1.14935	0	0.204344	1	0.268248	1.14935		EIF2D	51.2551	34.3364	0.000518162	-0.564417	48.221	69.7337	0.00631222	0.523124	-1.08754
GLDC	0.131401	0.0756659	1	-0.0728803	12.3582	4.6786	0.00048703	-1.23412	1.23412		EIF4EBP1	596.845	114.118	0.000272254	-2.37666	91.501	35.0524	0.00048703	-1.35937	-1.01728
GLIS2	6.87225	14.8455	0.000272254	1.00923	1.35807	2.03704	0.126747	0.365059	1.00923		ELF4	4.58161	1.47233	0.000272254	-1.17481	3.5125	4.85317	0.0773013	0.375291	-1.17481
GLTP	11.5865	24.2456	0.000272254	1.00415	15.22	17.1312	0.648173	0.160701	1.00415		ELMOD1	0.485444	0.730871	1	0.220604	0.848774	2.74423	0.00048703	1.0181	-1.0181
GMPR	17.7691	7.07581	0.000272254	-1.21668	71.7474	56.3019	0.153299	-0.344313	-1.21668		ELOVL6	12.5207	9.49726	0.0394631	-0.365157	15.6521	3.25732	0.00048703	-1.96769	1.96769
GNA14	2.36718	0	0.000272254	-1.75154	0	0	1	0	-1.75154		EMB	0.611876	0.50089	1	-0.102923	4.97592	1.53674	0.00048703	-1.23619	1.23619
GNG2	22.5187	20.632	0.581977	-0.120641	10.7315	27.234	0.00048703	1.26705	-1.26705		EMILIN1	3.85918	1.40054	0.000272254	-1.01735	0.290761	0.157529	1	-0.157174	-1.01735
GNG4	11.4865	2.99187	0.000272254	-1.64523	1.09141	0.937941	1	-0.109951	-1.64523		EMILIN3	2.4956	2.63854	0.871515	0.0578196	2.90777	7.72023	0.0089284	1.15802	-1.15802
GPC4	11.4923	3.97828	0.000272254	-1.32732	8.35324	10.1328	0.325065	0.251278	-1.32732		ENC1	19.3604	50.8217	0.000272254	1.34779	5.98635	4.11753	0.0148856	-0.449091	1.34779
GPM6B	13.1679	30.104	0.000272254	1.13447	70.7008	83.715	0.425196	0.240628	1.13447		ENDOD1	9.22209	20.9535	0.000272254	1.10276	29.3316	30.7609	0.884375	0.0664302	1.10276
GPN3	29.7992	9.46529	0.000272254	-1.55728	31.0692	21.5117	0.0455983	-0.510513	-1.55728		ENHO	6.01658	1.78657	0.000272254	-1.33228	1.03399	0.529653	1	-0.411108	-1.33228
GPNMB	235.512	1191.2	0.000272254	2.33364	410.868	939.944	0.00048703	1.19193	1.14171		ENOSF1	23.04	19.5207	0.354185	-0.228357	16.152	6.22512	0.00048703	-1.24728	1.24728
GPR161	5.35251	10.1517	0.000272254	0.811865	15.1764	9.86509	0.00380559	-0.57419	1.38606		ENOX2	9.09565	3.97733	0.000272254	-1.02029	4.06127	4.57846	0.66709	0.140367	-1.02029
GPR162	6.63382	20.9318	0.000272254	1.52255	0.178697	0.169826	1	-0.0108989	1.52255		ENTPD4	10.2639	24.352	0.000272254	1.17039	11.3695	13.6997	0.330388	0.249	1.17039
GPR3	4.20629	0.481807	0.000272254	-1.8129	4.01581	0.192614	0.0193548	-2.07236	-1.8129		EPAS1	1.1054	7.21481	0.000272254	1.96413	19.5247	22.8502	0.432155	0.21664	1.96413
GPSM2	6.44087	1.97025	0.0026073	-1.32489	6.05497	3.03544	0.0825678	-0.805914	-1.32489		EPB41L3	10.7122	26.9451	0.000272254	1.25458	16.9758	18.8588	0.686498	0.143722	1.25458
GPT2	7.99022	2.47589	0.000272254	-1.37097	6.44597	4.65043	0.05484	-0.398099	-1.37097		EPB41L4A-AS1	14.6299	13.4898	0.673389	-0.109271	17.0828	39.1103	0.00048703	1.14935	-1.14935
GPX3	0.845711	3.28499	0.000272254	1.21512	0	0.0440229	1	0.0621534	1.21512		EPB41L4B	0.993625	4.24321	0.000272254	1.39506	0.215895	0.655634	1	0.445365	1.39506
GSK3B	12.6971	26.9919	0.000272254	1.03114	14.8678	20.3869	0.0305466	0.430625	1.03114		EPDR1	2.02358	6.17448	0.000272254	1.24662	75.5425	47.2579	0.00048703	-0.665496	1.91211
GSTK1	167.316	394.933	0.000272254	1.23408	160.929	223.608	0.0210401	0.472048	1.23408		EPHA3	54.5707	26.4509	0.000272254	-1.01747	24.4607	17.7197	0.0259633	-0.443715	-1.01747
GSTO1	175.195	128.604	0.0135359	-0.443063	331.835	115.65	0.00048703	-1.51262	1.51262		EPHA4	0.646001	0.23723	1	-0.411851	2.22406	0.427884	0.00048703	-1.175	1.175
GUSBP1	19.923	7.8111	0.000272254	-1.2477	7.79683	7.88512	0.986285	0.0144075	-1.2477		EPHB1	0.0939972	3.66102	0.000749184	2.09104	0.471884	1.78673	0.00048703	0.920909	1.17013
GYLTL1B	2.0251	0.265326	0.00118999	-1.25747	0.0184663	0	1	-0.0263982	-1.25747		EPHB3	11.3886	26.9851	0.000272254	1.17565	0.986272	1.10018	1	0.0804498	1.17565
H2AFJ	0.0204652	0.0169812	1	-0.00493397	22.3952	54.7224	0.00048703	1.25204	-1.25204		EPOR	5.49967	3.08339	0.000272254	-0.670599	4.44202	7.50898	0.00314497	0.644844	-1.31544
HAPLN3	1.8228	1.7533	0.909716	-0.0359651	6.19874	16.1169	0.00048703	1.24961	-1.24961		ERO1LB	12.5925	4.37206	0.000272254	-1.33926	2.41166	3.63665	0.0166447	0.442609	-1.33926
HAS2	0.568051	2.52154	0.000272254	1.16723	10.7336	15.2491	0.0396287	0.469714	1.16723		ERRFI1	35.9035	8.03961	0.000272254	-2.02943	2.94448	2.69408	0.833947	-0.09462	-2.02943
HDAC5	15.0482	15.2573	0.940397	0.0186762	6.82332	16.7172	0.00048703	1.1793	-1.1793		ESCO2	11.7644	9.24479	0.0837512	-0.317235	6.47099	0.293781	0.00048703	-2.52971	2.52971
HIP1	29.6909	14.2856	0.000272254	-1.00564	10.0325	16.5636	0.00048703	0.670829	-1.67647		ESPL1	7.42774	6.12793	0.171817	-0.241663	11.5723	0.571809	0.00048703	-2.99975	2.99975
HIPK2	5.88091	13.7905	0.000272254	1.104	8.50095	11.6389	0.0310103	0.411727	1.104		ETS2	1.78233	0.389529	0.000272254	-1.0017	11.9885	8.42269	0.0287673	-0.463024	-1.0017
HIST1H2BH	80.0171	16.8487	0.000272254	-2.18241	0.970435	1.81435	1	0.514288	-2.18241		EVC	4.46183	5.45101	0.159351	0.240141	5.51656	12.7266	0.00048703	1.07479	-1.07479
HK2	17.4548	3.20663	0.000272254	-2.13326	25.351	17.4257	0.00835293	-0.516138	-1.61712		EVI5	4.82227	10.9702	0.000272254	1.03979	4.40153	5.4457	0.259771	0.254969	1.03979
HMGB3	21.056	6.97503	0.000272254	-1.46761	4.84127	3.67693	0.165153	-0.32072	-1.46761		EXO1	9.01833	6.32333	0.00516045	-0.45207	11.4272	0.437656	0.00048703	-3.11171	2.65964
HNMT	1.66824	3.00298	0.120201	0.585186	5.81231	18.3482	0.00048703	1.50598	-1.50598		EXOG	2.98435	4.62356	0.0026073	0.497139	11.6131	7.56517	0.00347855	-0.558369	1.05551
HOXB8	33.996	11.7598	0.000272254	-1.45558	2.60075	5.71489	0.00131498	0.899066	-2.35465		EXT1	13.9372	30.094	0.000272254	1.05773	16.4174	14.1498	0.515037	-0.201231	1.05773
HOXB9	27.7886	3.6602	0.000272254	-2.62703	13.8182	9.49383	0.0148856	-0.497829	-2.62703		EYA1	18.8397	4.21006	0.000272254	-1.92902	1.85151	5.10822	0.00048703	1.09903	-3.02804
HPCAL1	51.2978	23.6514	0.000272254	-1.08508	14.4594	11.8879	0.375563	-0.262467	-1.08508		EZH2	41.1892	30.6671	0.0195741	-0.413889	15.9158	3.66989	0.00048703	-1.85691	1.85691
HPGD	2.2366	10.1814	0.000272254	1.78855	4.84552	7.46888	0.00631222	0.53484	1.25371		F12	6.9126	0.569241	0.000272254	-2.33408	1.56746	0.364163	1	-0.912326	-2.33408
HPN	0.867944	2.78101	0.000973175	1.01732	0.0528251	0.249895	1	0.247541	1.01732		F2RL2	3.01934	0.643914	0.000272254	-1.28982	0.0764578	0.115915	1	0.0519354	-1.28982
HR	3.20407	0.564215	0.000272254	-1.42635	0.05561	0.0374888	1	-0.0249812	-1.42635		FABP7	1.39115	0.166139	0.229304	-1.03596	6.91389	1.76049	0.00048703	-1.51946	1.51946
HS3ST1	7.1687	1.15263	0.000272254	-1.92401	0.136579	0.130416	1	-0.00784417	-1.92401		FAM101B	8.74721	3.77804	0.000272254	-1.02857	23.193	20.6349	0.628246	-0.161229	-1.02857
HSD3BP4	0.231224	0.919875	0.000272254	0.640919	1.92595	0.973515	0.00048703	-0.568138	1.20906		FAM107B	3.05555	7.54354	0.000272254	1.07494	4.60541	3.04565	0.0208043	-0.470448	1.07494
HSPA4L	3.93508	3.77128	0.838998	-0.0486971	4.05724	1.46639	0.00048703	-1.03595	1.03595		FAM108C1	17.3968	4.93671	0.000272254	-1.63172	7.86367	5.23218	0.0238688	-0.508167	-1.63172
HTRA1	19.9705	9.08397	0.000272254	-1.0563	37.621	27.3581	0.0559655	-0.445625	-1.0563		FAM111B	1.73092	1.85657	0.755218	0.0648968	6.94893	0.272065	0.00048703	-2.64359	2.64359
HYAL3	2.27181	2.9284	0.562736	0.263853	4.7887	1.54682	0.00445597	-1.18454	1.18454		FAM116B	8.18796	10.2147	0.173731	0.287575	1.4365	5.88499	0.00048703	1.49864	-1.49864
ICK	2.86342	9.89467	0.000272254	1.49567	6.53967	6.24969	0.909921	-0.0565821	1.49567		FAM126A	9.12669	54.9828	0.000272254	2.46682	24.4148	19.2568	0.132634	-0.327263	2.46682
ID4	17.613	7.87294	0.000272254	-1.06883	6.97967	7.13797	0.959337	0.0283399	-1.06883		FAM129A	0.526679	41.0072	0.000272254	4.78217	0.109569	0.119332	1	0.0126386	4.78217
IDH1	74.4536	105.531	0.0031759	0.497612	111.146	77.077	0.007778	-0.522409	1.02002		FAM129B	56.6128	98.1955	0.000272254	0.783885	95.0519	67.0951	0.00748203	-0.496263	1.28015
IDH3A	40.9905	59.2041	0.00201348	0.519799	56.7187	30.6825	0.00048703	-0.865353	1.38515		FAM155B	3.03961	0.384129	0.000272254	-1.54524	0.94987	1.3355	1	0.260354	-1.54524
IER2	42.9544	10.618	0.000272254	-1.91965	20.2142	10.3872	0.00048703	-0.897617	-1.02203		FAM166A	71.2822	60.3294	0.78005	-0.237062	28.8636	5.44112	0.000913677	-2.213	2.213
IFI30	49.3838	12.7588	0.000272254	-1.87261	13.4137	9.32112	0.0997061	-0.481841	-1.87261		FAM167B	0.157137	1.53528	0.0482463	1.13159	232.698	110.533	0.00048703	-1.06717	1.06717
IFITM1	1.89514	2.65126	0.440671	0.334761	4.24442	10.9577	0.00445597	1.18908	-1.18908		FAM171A1	1.32961	0.322327	0.000272254	-0.817009	5.04412	8.5311	0.00048703	0.65711	-1.47412
IGFBP3	36.607	5.35538	0.000272254	-2.56495	57.9995	96.3983	0.000913677	0.723194	-3.28814		FAM180A	1.09571	0	0.000272254	-1.06744	0	0	1	0	-1.06744
IGFLR1	4.48612	1.16788	0.00160876	-1.3395	2.14907	0.858055	0.0808501	-0.761133	-1.3395		FAM198B	22.2854	173.764	0.000272254	2.90791	14.0125	21.369	0.00243336	0.575337	2.33257
IGSF11	6.32742	19.8936	0.000272254	1.51168	14.4677	20.4934	0.0243494	0.474635	1.51168		FAM19A3	1.20656	56.9572	0.000272254	4.71512	0.123899	0.138442	1	0.0185484	4.71512
IGSF8	53.2704	77.1204	0.00201348	0.525534	101.441	69.9734	0.00601281	-0.529443	1.05498		FAM216A	22.4018	5.5675	0.000272254	-1.8332	14.0706	7.21013	0.024101	-0.87626	-1.8332
IL11	3.52276	0.210412	0.000973175	-1.90171	0.211726	0.261624	1	0.0582185	-1.90171		FAM35A	4.46839	1.63437	0.000272254	-1.05366	2.77846	2.21014	0.40039	-0.235162	-1.05366
IL17D	0.451848	0.905209	1	0.392059	5.92458	16.0906	0.00048703	1.3034	-1.3034		FAM3C	28.6317	43.6707	0.000749184	0.592187	34.4971	22.7029	0.00380559	-0.582638	1.17483
IL1R1	1.01882	0.20739	0.000272254	-0.741621	1.16874	2.22944	0.00131498	0.574427	-1.31605		FAM43A	4.39828	2.21876	0.000272254	-0.745995	7.04379	16.677	0.00048703	1.13593	-1.88192
IL1RAP	31.9155	81.8506	0.000272254	1.33175	66.7351	23.9143	0.00048703	-1.44293	2.77467		FAM59B	3.96189	0.972984	0.000272254	-1.33051	0.176344	0.339795	1	0.187702	-1.33051
IL27RA	2.71449	0.822186	0.000272254	-1.02749	1.26324	0.40703	1	-0.685736	-1.02749		FAM63A	5.96504	28.1238	0.000272254	2.064	12.9245	19.2292	0.00976975	0.538814	1.52518
IL4R	5.93687	1.47504	0.000272254	-1.48683	2.65544	2.57339	0.957374	-0.0327517	-1.48683		FAM64A	31.9035	15.121	0.000272254	-1.0293	28.578	0.580873	0.00048703	-4.22573	3.19643
IMMP2L	13.4696	37.1112	0.000272254	1.39719	17.2073	23.3172	0.0762689	0.41746	1.39719		FAM66C	0.778412	3.68263	0.000272254	1.39673	0.268951	0.454756	1	0.197141	1.39673
IMPA2	15.251	6.07554	0.000272254	-1.19962	11.7247	7.85322	0.040062	-0.523357	-1.19962		FAM69C	1.1159	0.949573	0.658665	-0.118113	0.651678	6.74494	0.00048703	2.22932	-2.22932
IQSEC2	2.70603	7.98943	0.000272254	1.27836	7.31251	9.141	0.55337	0.286844	1.27836		FAM70A	1.90284	7.2906	0.000272254	1.51401	0.0746174	0	1	-0.103823	1.51401
IRF4	0.108859	0.885062	1	0.765536	26.9579	60.2146	0.00048703	1.13062	-1.13062		FAM72D	3.33729	1.04069	0.000272254	-1.08774	1.22174	0.233513	1	-0.848917	-1.08774
IRX5	4.78971	1.05431	0.000272254	-1.49484	2.79007	3.00782	0.903323	0.0805932	-1.49484		FAM78B	5.76385	2.85443	0.00181473	-0.811327	24.1222	35.8372	0.00660463	0.552201	-1.36353
IRX6	1.2237	1.13278	1	-0.060227	7.81897	17.0983	0.00048703	1.03717	-1.03717		FAM83D	26.3848	15.4621	0.000272254	-0.734227	29.0059	1.73258	0.00048703	-3.45691	2.72268
ISYNA1	101.381	84.0575	0.232453	-0.267438	5.98092	17.8696	0.00048703	1.43457	-1.43457		FAM83G	3.55473	0.55726	0.000272254	-1.54836	0.173769	1.32978	1	0.989045	-1.54836
ITGA1	1.73706	7.50446	0.000272254	1.63559	4.50959	7.90909	0.0122409	0.693333	1.63559		FAM86A	15.5953	7.01232	0.000272254	-1.05048	8.47096	5.68063	0.217418	-0.503527	-1.05048
ITGA10	7.76299	1.30704	0.000272254	-1.92538	0.344593	0.207971	1	-0.154584	-1.92538		FAM86C2P	4.9275	1.59779	0.000272254	-1.19014	1.94527	1.3204	0.320151	-0.344026	-1.19014
ITGA11	2.58301	0.589489	0.000272254	-1.17261	0.0715411	0.101578	1	0.0398845	-1.17261		FANCA	16.5109	12.0301	0.160322	-0.426405	8.53716	3.70672	0.00445597	-1.01884	1.01884
ITGA2	2.46776	3.32216	0.0273271	0.317748	1.88877	5.49196	0.00048703	1.1682	-1.1682		FANCD2	9.28172	6.13835	0.00118999	-0.526419	9.56232	1.68351	0.00048703	-1.97673	1.45031
ITGA4	28.0965	86.9073	0.000272254	1.59514	17.9124	8.45402	0.00048703	-1.00033	2.59547		FANCI	38.0609	26.9771	0.0312161	-0.481479	25.7606	4.8848	0.00048703	-2.18505	2.18505
ITGA9	4.87675	0.902313	0.000272254	-1.62726	19.9737	26.8354	0.0552189	0.408339	-1.62726		FAS	1.62817	12.8066	0.000272254	2.39323	3.74566	6.21525	0.0857036	0.604441	2.39323
ITGB3	174.124	29.2646	0.000272254	-2.53267	69.5226	46.8143	0.00207126	-0.560644	-1.97203		FBLN5	3.81458	1.19166	0.000272254	-1.13539	0.0176685	0.0223059	1	0.00655926	-1.13539
ITPK1	30.7831	88.3028	0.000272254	1.49045	24.5724	28.8063	0.445626	0.22103	1.49045		FBN1	0.307686	4.53077	0.000272254	2.08046	1.38914	2.58095	0.00048703	0.583851	1.49661
ITPRIPL1	11.7253	2.59067	0.000272254	-1.82537	0	0	1	0	-1.82537		FBRSL1	16.7131	11.9615	0.00870087	-0.450584	2.88828	5.57475	0.00048703	0.757804	-1.20839
JAKMIP2	0.717723	6.4045	0.000272254	2.1079	0	0.0733086	1	0.102065	2.1079		FBXL19-AS1	0.959258	1.44344	0.0497843	0.318606	1.54829	4.23228	0.00048703	1.03791	-1.03791
JPH1	5.43234	1.9611	0.000272254	-1.11921	2.69503	1.81738	0.0598211	-0.391232	-1.11921		FBXO10	3.00995	8.3331	0.000272254	1.21877	3.07113	3.73272	0.414135	0.21724	1.21877
JUN	0.79992	15.1868	0.000272254	3.16881	10.2274	22.5224	0.00048703	1.06701	2.1018		FBXO17	12.5247	5.03939	0.000272254	-1.16312	7.82396	14.0272	0.00048703	0.768078	-1.9312
JUP	15.8222	18.1037	0.391389	0.183486	0.710815	2.93472	0.00048703	1.20158	-1.20158		FCGR2A	14.8246	1.95227	0.000272254	-2.42227	2.9476	1.51112	0.00690272	-0.652645	-1.76963
KANK2	10.3726	9.88216	0.78536	-0.0635972	21.4358	53.2762	0.00048703	1.27452	-1.27452		FEN1	81.9191	58.3055	0.00463336	-0.483539	57.2323	15.9975	0.00048703	-1.7765	1.29296
KAT2B	9.45649	66.8868	0.000272254	2.69873	31.4562	43.5641	0.021748	0.457388	2.69873		FEZ1	2.49181	7.10887	0.000272254	1.21553	0.851769	1.48776	0.199548	0.425943	1.21553
KATNB1	25.9215	12.4509	0.000272254	-1.00106	13.3641	9.6976	0.0635566	-0.42518	-1.00106		FGFBP3	3.68464	0.585973	0.000272254	-1.56257	0.941627	0.603924	1	-0.27566	-1.56257
KBTBD10	0.238519	1.50941	0.000749184	1.01873	2.17805	13.3015	0.00048703	2.16995	-1.15122		FGFR4	14.1901	1.85744	0.000272254	-2.41034	0.968763	0.459245	1	-0.432067	-2.41034
KCNC4	1.5499	0.118594	0.000518162	-1.18875	2.09505	1.22335	0.0257298	-0.477228	-1.18875		FGFRL1	80.5489	6.0942	0.000272254	-3.52295	3.60461	4.11532	0.69335	0.151746	-3.52295
KCNG1	5.19196	0.310119	0.000272254	-2.2407	6.58023	6.66167	0.983072	0.0154173	-2.2407		FGGY	2.99913	3.6911	0.340687	0.23024	1.85791	5.8307	0.00048703	1.25707	-1.25707
KCNJ10	0.902934	9.1744	0.000272254	2.41865	0.879972	1.02327	1	0.105978	2.41865		FHDC1	1.60886	10.834	0.000272254	2.18145	1.89827	4.23273	0.00048703	0.852372	1.32907
KCNJ13	0.0576489	10.3883	0.193474	3.42862	0.786492	17.2285	0.000913677	3.35099	-3.35099		FHL2	71.3825	86.9272	0.141657	0.280669	51.3432	18.5576	0.00048703	-1.42027	1.42027
KCNN2	0.81797	6.83811	0.000272254	2.10818	1.65286	2.82165	0.100019	0.526647	2.10818		FHL3	34.2463	21.9391	0.000272254	-0.619663	8.61989	17.7819	0.00048703	0.965251	-1.58491
KCNS3	3.83667	13.8983	0.000272254	1.62306	12.0823	13.2157	0.758913	0.119869	1.62306		FHOD3	2.69157	13.9213	0.000272254	2.01507	3.19823	4.43619	0.0613126	0.372815	2.01507
KDM5B-AS1	3.1462	5.91656	0.0390987	0.738265	7.57092	24.1261	0.00048703	1.55166	-1.55166		FIGNL1	11.427	8.30526	0.015011	-0.41736	11.0846	4.4082	0.00048703	-1.15995	1.15995
KEL	0.363645	5.07966	0.000272254	2.15652	0.0464636	0.0980416	1	0.0694106	2.15652		FIP1L1	40.1907	16.7993	0.000272254	-1.2105	15.4115	12.9512	0.420929	-0.234318	-1.2105
KIAA0232	7.92578	16.9223	0.000272254	1.00571	2.51076	3.26188	0.125694	0.279707	1.00571		FJX1	3.85562	2.81833	0.122739	-0.346714	5.14521	1.53659	0.00048703	-1.27657	1.27657
KIAA0895L	6.67003	14.5911	0.000272254	1.02342	7.84616	12.5802	0.0375385	0.618381	1.02342		FKBP11	82.4914	33.0536	0.000272254	-1.29382	37.9042	25.6557	0.0443425	-0.545482	-1.29382
KIAA0930	23.8187	49.5682	0.000272254	1.0268	12.3626	15.465	0.195975	0.301202	1.0268		FLI1	2.90506	0.368408	0.000272254	-1.51285	0	0.011906	1	0.0170753	-1.51285
KIAA1199	8.28011	1.60059	0.000272254	-1.8353	0.576461	2.5483	0.00048703	1.17044	-3.00574		FLJ10038	1.32783	2.00371	0.199402	0.36776	1.5784	5.79817	0.00048703	1.39867	-1.39867
KIF22	58.3078	7.10295	0.000272254	-2.8717	22.117	5.9508	0.00048703	-1.7337	-1.138		FLJ27354	0.877216	4.28375	0.00653364	1.49297	2.51353	5.68329	0.0285244	0.927637	1.49297
KIF24	2.41102	0.442664	0.00392397	-1.24147	1.10621	0.470541	1	-0.518302	-1.24147		FLJ31306	5.97359	17.6444	0.00140102	1.41877	10.0996	15.4944	0.0928827	0.571469	1.41877
KIF4A	18.6991	2.48754	0.000272254	-2.49785	4.60529	1.17682	0.00048703	-1.36457	-1.13328		FLJ35776	5.69466	1.05571	0.00140102	-1.70337	5.69645	1.43347	0.0243494	-1.46038	-1.70337
KIRREL	23.364	58.3466	0.000272254	1.28441	52.8393	56.4495	0.819437	0.0936347	1.28441		FLJ39653	0.520904	1.12739	0.0181648	0.484155	0.60932	2.39589	0.00048703	1.07734	-1.07734
KLF5	3.54729	0.670744	0.000272254	-1.44452	1.52202	0.971883	0.137834	-0.355006	-1.44452		FLNA	108.145	238.163	0.000272254	1.13175	68.5726	47.3434	0.00413587	-0.5252	1.65695
KLF9	10.2095	43.4178	0.000272254	1.98642	30.8888	48.5265	0.00131498	0.635151	1.35127		FLRT1	1.52345	18.1333	0.000272254	2.92262	0.128327	0.573504	1	0.479796	2.92262
KLHL13	11.0066	3.96063	0.000272254	-1.27523	2.12478	1.80282	0.645135	-0.156876	-1.27523		FLRT2	4.83138	1.59298	0.000272254	-1.16923	2.28898	1.85316	0.338239	-0.20508	-1.16923
KLHL23	9.6738	2.57684	0.000272254	-1.57732	2.43816	0.709661	0.546594	-1.00793	-1.57732		FLRT3	11.9885	82.6356	0.000272254	2.68688	3.53542	3.73493	0.900323	0.0621069	2.68688
KNTC1	10.3546	1.74297	0.000272254	-2.04947	6.31515	2.70566	0.00048703	-0.981157	-1.06831		FLYWCH1	12.5886	12.6127	0.991976	0.00255642	8.76255	20.0366	0.00048703	1.10757	-1.10757
LAMA1	37.4288	38.821	0.819332	0.0513415	36.1843	13.6134	0.00048703	-1.3474	1.3474		FN1	37.4908	68.8483	0.000272254	0.859711	824.523	386.397	0.00048703	-1.0915	1.95121
LAMC1	65.2393	142.188	0.000272254	1.11215	69.8858	88.5863	0.112825	0.337781	1.11215		FOSL1	64.8324	15.027	0.000272254	-2.03829	50.9396	3.2909	0.00048703	-3.59748	1.55919
LANCL3	1.6627	0.199335	0.000272254	-1.15066	0.0478921	0.0254971	1	-0.0311668	-1.15066		FOSL2	2.00591	18.655	0.000272254	2.70902	3.25316	2.9178	0.76712	-0.118491	2.70902
LAT	1.11578	5.50283	0.000272254	1.61988	2.95512	4.06926	0.295836	0.358054	1.61988		FOXD3	8.48214	41.4464	0.000272254	2.16236	0.116283	0.460433	1	0.387693	2.16236
LBH	5.29306	17.3144	0.000272254	1.54114	1.38856	2.47748	0.0203326	0.541901	1.54114		FOXM1	66.2269	40.9796	0.000272254	-0.67935	36.9921	3.9286	0.00048703	-2.94645	2.2671
LCP1	0.654019	0.117468	1	-0.565742	5.93156	0.785864	0.00048703	-1.95656	1.95656		FOXP1	6.19549	2.28936	0.000272254	-1.12929	8.29239	8.80149	0.871633	0.0769514	-1.12929
LDLR	43.5262	5.32312	0.000272254	-2.81595	52.4931	16.0847	0.00048703	-1.64665	-1.1693		FREM1	11.5854	3.31371	0.000272254	-1.54475	1.11618	0.212973	1	-0.802915	-1.54475
LDLRAP1	16.9497	42.9471	0.000272254	1.29181	22.2411	28.3186	0.158	0.335138	1.29181		FRMD6	48.032	138.331	0.000272254	1.50672	30.2584	34.6591	0.514032	0.190026	1.50672
LEF1	32.0471	9.25798	0.000272254	-1.68778	33.464	20.8413	0.00279439	-0.658031	-1.02975		FRZB	2.12909	0.187335	0.000518162	-1.39802	0	0	1	0	-1.39802
LGALS3	302.381	279.552	0.610678	-0.112863	1356.56	669.688	0.00048703	-1.0173	1.0173		FSD1	8.90725	3.27866	0.000272254	-1.21133	1.04879	0.185411	1	-0.789385	-1.21133
LGI4	1.087	3.20252	0.000272254	1.00982	0.168629	0.376687	1	0.236384	1.00982		FTL	2248.13	4515.26	0.000272254	1.00576	1402.91	1312.58	0.808182	-0.0959464	1.00576
LIF	61.2874	8.02072	0.000272254	-2.78763	1.86437	0.0378237	0.16336	-1.46466	-2.78763		FXYD5	159.838	43.2855	0.000272254	-1.8607	1447.71	1589.26	0.695627	0.134494	-1.8607
LIG1	24.5161	2.80966	0.000272254	-2.74367	15.1932	5.63995	0.00048703	-1.28614	-1.45753		FXYD7	0.524246	0.257013	1	-0.278096	8.65956	36.1127	0.00048703	1.94188	-1.94188
LIMD1	5.45224	12.2073	0.000272254	1.03346	11.0835	9.60059	0.606706	-0.188894	1.03346		FYB	0.0413243	0.00897763	1	-0.0455252	9.57423	2.29798	0.00048703	-1.6809	1.6809
LIN7A	2.84031	0.87338	0.00240998	-1.03558	0.906925	0.847677	1	-0.0455355	-1.03558		GABRA5	0.0313476	0.0206656	1	-0.0150204	2.48412	0.611293	0.00048703	-1.11258	1.11258
LINC00085	2.64375	7.16049	0.000272254	1.16323	2.93828	3.94347	0.322002	0.327958	1.16323		GABRQ	2.32662	0.50179	0.000272254	-1.14737	0	0	1	0	-1.14737
LINC00173	3.07795	8.04964	0.00836816	1.15002	2.95778	10.3556	0.0171513	1.52064	1.15002		GAD1	35.7874	4.65239	0.000272254	-2.70228	10.019	8.74521	0.701549	-0.177228	-2.70228
LINC00326	22.2918	1.57934	0.000272254	-3.17475	2.07162	0.113621	0.3136	-1.46374	-3.17475		GADD45B	3.98623	9.28602	0.000272254	1.04466	11.6633	9.906	0.572312	-0.215531	1.04466
LOC100130275	1.08849	29.8609	0.00181473	3.88525	6.49807	36.3043	0.0292117	2.31475	3.88525		GALK1	24.4379	9.99005	0.000272254	-1.21078	22.4024	16.3667	0.0686027	-0.430333	-1.21078
LOC100133445	8.85262	30.4586	0.000272254	1.67488	22.0436	34.6727	0.625297	0.630454	1.67488		GALNT13	3.01396	0.774629	0.000272254	-1.17751	0.00786296	0.0185129	1	0.0151648	-1.17751
LOC100287482	6.14697	1.95085	0.000272254	-1.2762	0.13858	0.442872	1	0.341708	-1.2762		GALNTL4	7.49571	0.772144	0.000272254	-2.26124	4.08582	1.46848	0.00048703	-1.04286	-1.21838
LOC100289092	17.5297	4.85468	0.00820588	-1.66218	1.05924	1.28278	1	0.14868	-1.66218		GAPDH	6477.8	4981.73	0.0281151	-0.37879	3472.96	1700.63	0.00048703	-1.02966	1.02966
LOC100505678	0.553025	3.18154	0.00410442	1.42895	1.79611	6.39813	0.0151438	1.40374	1.42895		GARNL3	0.596485	1.08339	0.014868	0.384034	1.78859	8.115	0.00048703	1.70871	-1.70871
LOC100506714	20.4089	6.95121	0.000272254	-1.42896	5.68375	11.4977	0.00048703	0.902933	-2.3319		GAS2	2.68213	7.55716	0.000272254	1.21659	1.27541	1.99755	0.16336	0.397657	1.21659
LOC100507331	7.82242	26.1641	0.000518162	1.62245	10.485	14.9472	0.512677	0.473552	1.62245		GAS5	322.872	219.439	0.00181473	-0.555044	768.147	1314.89	0.00048703	0.774708	-1.32975
LOC100859930	2.23049	3.62164	0.086827	0.516652	2.46281	7.14625	0.00279439	1.23419	-1.23419		GATA4	35.6903	15.2434	0.000272254	-1.17555	0.999155	0.837606	1	-0.121563	-1.17555
LOC115110	0.585037	2.84837	0.000272254	1.27973	13.4343	10.3494	0.132033	-0.346885	1.27973		GATA6	4.06961	1.05551	0.000272254	-1.30238	2.74845	2.75184	0.993984	0.00130415	-1.30238
LOC146481	0	1.99943	0.000272254	1.58469	0.170271	1.17256	1	0.892553	1.58469		GBA	16.829	27.8769	0.000272254	0.69569	64.1604	40.0816	0.00048703	-0.665503	1.36119
LOC147727	13.7513	7.29464	0.000272254	-0.830591	6.94556	12.426	0.00048703	0.756809	-1.5874		GBP2	2.55664	2.69701	0.819	0.055844	4.17812	1.28882	0.00048703	-1.17782	1.17782
LOC375190	0.295576	1.54063	0.0145642	0.971593	1.5222	6.10814	0.00048703	1.49479	-1.49479		GBP3	0.810398	0.77717	1	-0.0267252	4.13259	0.802598	0.00048703	-1.50961	1.50961
LOC401320	4.35806	5.96662	0.0234368	0.378748	4.12223	11.3238	0.00048703	1.2666	-1.2666		GCNT1	1.88169	0.358436	0.000272254	-1.08497	0.495454	0.270149	1	-0.235586	-1.08497
LOC401463	0	0	1	0	0.185158	1.947	0.00835293	1.31417	-1.31417		GDF15	2107.54	519.38	0.000272254	-2.01861	641.2	77.0704	0.00048703	-3.04018	1.02157
LOC440288	3.41282	1.17093	0.000272254	-1.02339	2.85216	3.89461	0.353923	0.345526	-1.02339		GEM	8.57092	3.12426	0.000272254	-1.21452	0.277422	0	1	-0.353235	-1.21452
LOC642852	3.35654	9.13198	0.000272254	1.21766	6.23303	9.25771	0.010326	0.504037	1.21766		GGT7	14.0833	35.5691	0.000272254	1.27767	38.9646	47.6224	0.263447	0.282898	1.27767
LOC644242	1.27931	4.14164	0.000272254	1.17363	11.7934	6.97978	0.00279439	-0.680979	1.85461		GINS1	24.4868	19.7803	0.111282	-0.294534	5.51744	1.34676	0.00048703	-1.47364	1.47364
LOC644714	7.68145	17.8614	0.000272254	1.11943	16.0382	16.0257	0.998134	-0.00105882	1.11943		GINS2	52.4128	29.2615	0.000272254	-0.819702	30.3085	3.99723	0.00048703	-2.64735	1.82765
LOC646471	1.09408	5.348	0.00140102	1.59999	1.84993	4.73134	0.0478407	1.00795	1.59999		GINS4	6.53795	5.36039	0.179323	-0.245057	10.4864	1.19295	0.00048703	-2.38898	2.38898
LOC647946	1.50571	0.20281	0.0026073	-1.05881	0.137879	0.0944353	1	-0.0561605	-1.05881		GJA3	1.29979	1.08352	0.373935	-0.142479	5.52901	12.4215	0.00048703	1.03961	-1.03961
LOC729177	0.0675591	0.447443	1	0.439191	0.3639	3.40329	0.00048703	1.69084	-1.69084		GLB1L2	4.58241	1.20582	0.000272254	-1.33957	0	0.0387598	1	0.0548621	-1.33957
LOC729683	0.478727	1.21727	0.019146	0.584429	1.36751	3.98371	0.00048703	1.07385	-1.07385		GLCE	13.6555	5.48231	0.000272254	-1.17686	9.47293	8.68331	0.778242	-0.113093	-1.17686
LONRF3	0.529714	0.21038	1	-0.337802	4.01077	0.691781	0.00048703	-1.56649	1.56649		GLDC	0.131401	0.0635933	1	-0.0891638	12.3582	0.596946	0.00048703	-3.06434	3.06434
LOXL3	84.4605	28.5657	0.000272254	-1.53133	5.42062	5.96383	0.94026	0.117168	-1.53133		GLRX	15.7591	11.4321	0.035392	-0.430875	17.9245	8.1586	0.00048703	-1.04706	1.04706
LOXL4	4.39362	0.763933	0.000272254	-1.61246	0.0189624	0.0332695	1	0.0201158	-1.61246		GLTP	11.5865	34.0491	0.000272254	1.4775	15.22	13.8238	0.735254	-0.129858	1.4775
LPAR3	9.71637	1.12728	0.000272254	-2.33273	0	0	1	0	-2.33273		GMPR	17.7691	4.13784	0.000272254	-1.86913	71.7474	54.9872	0.101206	-0.377799	-1.86913
LPAR6	5.29339	6.16837	0.718829	0.187808	6.13707	23.2304	0.00048703	1.76341	-1.76341		GNE	18.2505	8.04087	0.000272254	-1.09036	8.63041	5.98369	0.0151438	-0.463608	-1.09036
LPCAT2	3.80267	8.68252	0.000272254	1.01155	22.4324	29.2104	0.0790992	0.366541	1.01155		GNG4	11.4865	3.03844	0.000272254	-1.6285	1.09141	1.25082	0.734948	0.105975	-1.6285
LPL	6.21876	0.371149	0.000272254	-2.39637	0.343423	0.074328	1	-0.322479	-2.39637		GPC1	50.2483	117.958	0.000272254	1.21488	2.80928	3.10939	0.799996	0.109406	1.21488
LPXN	8.00981	2.70972	0.000272254	-1.28019	103.079	10.3673	0.00048703	-3.19472	1.91453		GPC3	1.95497	5.05373	0.000272254	1.03468	0	0	1	0	1.03468
LRFN1	3.73059	1.34855	0.000272254	-1.01025	1.66096	1.49236	1	-0.0944344	-1.01025		GPM6B	13.1679	61.4212	0.000272254	2.13941	70.7008	76.4778	0.803099	0.111794	2.13941
LRP2	0.00682205	0.366724	1	0.440913	1.30801	3.77903	0.00048703	1.05007	-1.05007		GPNMB	235.512	1291.22	0.000272254	2.44987	410.868	709.853	0.00048703	0.787369	1.6625
LRP3	9.00986	3.79814	0.000272254	-1.06087	0.19109	0.166305	1	-0.0303373	-1.06087		GPR153	11.119	7.59751	0.00410442	-0.49528	6.63103	12.6361	0.00048703	0.837481	-1.33276
LRP5	61.622	25.6763	0.000272254	-1.23111	13.1038	14.1848	0.799701	0.106544	-1.23111		GPR161	5.35251	8.99176	0.000272254	0.653412	15.1764	9.13876	0.00048703	-0.674009	1.32742
LRRC33	0.160644	0	1	-0.214926	13.461	3.02184	0.00048703	-1.84624	1.84624		GPRC5A	11.1361	3.03746	0.000272254	-1.58779	12.5767	9.62944	0.125047	-0.353067	-1.58779
LRRK2	4.94205	1.93423	0.000272254	-1.01798	1.54172	2.4221	0.00347855	0.429077	-1.44706		GPRC5B	118.216	70.0224	0.000272254	-0.747232	41.7219	66.6457	0.00131498	0.663022	-1.41025
LSM7	198.199	86.32	0.000272254	-1.18983	91.2487	66.2652	0.0527494	-0.455668	-1.18983		GPT2	7.99022	3.28279	0.000272254	-1.06981	6.44597	4.7953	0.0878753	-0.361576	-1.06981
LSR	2.40027	2.04117	0.541885	-0.161023	2.81564	6.75782	0.00048703	1.02373	-1.02373		GPX1	244.527	267.37	0.554402	0.128342	250.952	110.024	0.00048703	-1.18228	1.18228
LSS	36.8428	27.2471	0.0154517	-0.421916	30.8037	14.8337	0.00048703	-1.0062	1.0062		GPX3	0.845711	2.71241	0.000272254	1.00818	0	0.0766221	1	0.106512	1.00818
LUM	6.7839	15.6693	0.000272254	1.09863	62.776	43.157	0.00601281	-0.530371	1.629		GRAMD1A	36.2547	25.2476	0.0056819	-0.505237	22.7438	40.2475	0.00048703	0.796756	-1.30199
LURAP1L	0.75203	4.75889	0.000272254	1.71676	0.747902	0.504317	1	-0.216516	1.71676		GRAMD3	0.199192	2.43495	0.000272254	1.51823	4.52005	4.10583	0.792946	-0.112536	1.51823
LYPD1	1.15954	18.7612	0.000272254	3.19387	14.9604	3.42152	0.00048703	-1.85188	5.04576		GRAP2	4.29276	0.743602	0.000272254	-1.60195	0.684176	0.127388	1	-0.579059	-1.60195
LYST	2.17724	11.9628	0.000272254	2.02853	29.8925	43.2421	0.00660463	0.518163	1.51037		GRB10	31.5224	14.8971	0.000272254	-1.03267	23.4874	23.8389	0.970554	0.0205617	-1.03267
LZTS1	17.1112	79.7024	0.000272254	2.15573	95.8937	110.887	0.434711	0.207568	2.15573		GRB14	0.599051	10.5481	0.000272254	2.85237	0.160504	0.0273326	1	-0.175848	2.85237
MAD2L2	53.2817	25.5668	0.000272254	-1.03084	43.9757	34.0728	0.154698	-0.358793	-1.03084		GRIA4	4.40117	1.22052	0.000272254	-1.28237	0.0715448	0.0572746	1	-0.019342	-1.28237
MAFF	11.3372	3.07479	0.000272254	-1.59822	148.193	8.26522	0.00048703	-4.00921	2.41099		GRIK2	3.27027	29.6078	0.000272254	2.8415	0.840395	3.74993	0.00048703	1.36789	1.47361
MAL	0	0	1	0	2.93332	9.75375	0.00048703	1.45102	-1.45102		GSG2	4.8242	2.92785	0.0434351	-0.56832	4.02679	0.656	0.00314497	-1.60193	1.60193
MAMLD1	1.83138	0.748981	0.000272254	-0.694991	2.20511	3.55161	0.00719312	0.506003	-1.20099		GSS	58.5463	42.5222	0.0133807	-0.45226	175.879	74.9191	0.00048703	-1.22023	1.22023
MANSC1	0.574799	0.419662	1	-0.14962	6.97839	0.503793	0.00048703	-2.40749	2.40749		GSTM2	0.464777	1.22093	0.0973899	0.600483	20.3799	44.7837	0.00048703	1.09858	-1.09858
MAP3K1	20.7362	5.8161	0.000272254	-1.67308	7.62099	4.55378	0.00131498	-0.634384	-1.0387		GSTO1	175.195	104.979	0.000272254	-0.733395	331.835	97.0682	0.00048703	-1.76295	1.02956
MARS	93.2778	35.5156	0.000272254	-1.36841	92.7751	62.6537	0.0153966	-0.558961	-1.36841		GTPBP3	22.4672	10.6938	0.000272254	-1.0049	6.99568	5.73462	0.400862	-0.247624	-1.0049
MATN2	0.518748	18.8267	0.000272254	3.70649	9.76141	66.8654	0.00048703	2.65681	1.04968		GTSE1	32.7539	21.5585	0.000518162	-0.581383	17.2467	0.69386	0.00048703	-3.42925	2.84787
MATN3	3.34346	1.05472	0.000272254	-1.0799	0.716128	2.23654	0.000913677	0.915295	-1.9952		GUSBP1	19.923	9.25775	0.000272254	-1.02838	7.79683	9.12784	0.708425	0.203271	-1.02838
MBOAT1	14.595	4.74151	0.000272254	-1.44158	3.62215	3.39871	0.888231	-0.0714836	-1.44158		H2AFV	123.967	129.008	0.842836	0.0570532	73.5015	34.8805	0.00048703	-1.05407	1.05407
MBP	0.575326	13.8925	0.000272254	3.24086	186.265	303.857	0.00048703	0.703051	2.53781		H2AFX	40.152	36.6301	0.56077	-0.129075	33.6167	9.73903	0.00048703	-1.6886	1.6886
MC1R	4.60481	7.27611	0.000973175	0.562287	38.8292	15.6452	0.00048703	-1.25872	1.82101		HAUS8	9.61894	7.05122	0.0570623	-0.39936	9.37945	2.11868	0.00048703	-1.73472	1.73472
MCM2	76.779	9.06048	0.000272254	-2.95068	18.8648	5.61484	0.00048703	-1.58644	-1.36425		HCN2	2.25627	1.14771	0.00516045	-0.600421	8.10316	14.21	0.00048703	0.740581	-1.341
MCM3	77.3401	10.2303	0.000272254	-2.80235	52.889	18.4698	0.00048703	-1.46875	-1.3336		HDAC5	15.0482	17.6785	0.266217	0.218967	6.82332	19.7088	0.00048703	1.40439	-1.40439
MCM4	66.1098	7.34604	0.000272254	-3.00736	37.0821	8.95303	0.00048703	-1.93591	-1.07145		HDAC7	7.1926	17.9668	0.000272254	1.21108	12.6127	16.609	0.161371	0.37136	1.21108
MCM5	134.392	10.2691	0.000272254	-3.5867	56.7436	13.4627	0.00048703	-1.99732	-1.58937		HDAC9	1.6036	7.69677	0.000272254	1.73997	4.43195	5.48046	0.263556	0.254626	1.73997
MCM6	65.133	8.58943	0.000272254	-2.78585	28.4833	9.4301	0.00048703	-1.49915	-1.28671		HEATR2	42.7124	15.5982	0.000272254	-1.39702	18.2634	13.1596	0.0908351	-0.444082	-1.39702
MCM7	326.642	39.1824	0.000272254	-3.02748	95.9777	37.6249	0.00048703	-1.32812	-1.69936		HELLS	9.19266	6.25847	0.00355125	-0.489793	4.44261	0.811799	0.00048703	-1.58688	1.09708
MCM8	26.4604	4.85928	0.000272254	-2.22856	9.42356	3.59733	0.00048703	-1.18098	-1.04758		HEXIM1	7.03668	11.175	0.000272254	0.59925	26.2577	12.9889	0.00048703	-0.962381	1.56163
MED30	10.5456	4.48429	0.000272254	-1.07397	5.58313	3.06221	0.0631783	-0.696509	-1.07397		HEXIM2	7.29248	8.79742	0.330424	0.240598	9.74064	21.6871	0.00048703	1.07879	-1.07879
MEGF10	45.7484	24.5235	0.000272254	-0.873091	6.44694	11.2087	0.00048703	0.71319	-1.58628		HHAT	2.07824	6.14589	0.000272254	1.21501	9.15244	10.6317	0.523364	0.196235	1.21501
MELK	32.7219	2.54394	0.000272254	-3.25026	12.654	2.95854	0.00048703	-1.78628	-1.46398		HHLA3	6.36301	9.6215	0.0383584	0.52862	7.01272	15.2837	0.00048703	1.02306	-1.02306
MET	2.3744	10.4247	0.000272254	1.75945	17.8457	11.9673	0.00445597	-0.539357	2.29881		HIGD1A	45.9066	64.4103	0.00428237	0.479727	137.694	88.9389	0.00048703	-0.624888	1.10462
MEX3B	2.03262	3.20737	0.00670126	0.472354	1.4425	6.67859	0.00048703	1.65248	-1.18013		HIP1	29.6909	11.04	0.000272254	-1.34998	10.0325	15.2431	0.00347855	0.558067	-1.90804
MFHAS1	8.50982	3.6733	0.000272254	-1.02498	5.5761	7.21117	0.143412	0.320356	-1.02498		HIST1H1C	6.09033	55.2792	0.000272254	2.98868	7.54435	20.761	0.00048703	1.3487	1.63997
MFSD6	4.97713	12.7608	0.000272254	1.20304	4.77637	5.9941	0.221491	0.275975	1.20304		HIST1H2BC	1.90985	15.0939	0.00935276	2.4675	0.547006	3.26478	0.130634	1.46299	2.4675
MGC12982	3.85348	1.0438	0.000272254	-1.24777	1.37185	1.3345	1	-0.0228992	-1.24777		HIST1H2BH	80.0171	8.19385	0.000272254	-3.13949	0.970435	3.10693	1	1.05955	-3.13949
MGC16121	1.04451	23.0256	0.000272254	3.55475	1.99721	7.99807	0.00048703	1.586	1.96875		HIST1H2BK	14.7056	91.5447	0.000272254	2.55887	18.7818	42.7206	0.00048703	1.14414	1.41473
MGC16275	0.985304	0.943177	1	-0.0309426	1.11584	3.74243	0.00048703	1.1644	-1.1644		HIST2H2BE	1.47687	31.7552	0.000272254	3.72513	4.98733	23.0496	0.00048703	2.00603	1.71911
MGP	0.13835	15.5525	0.108725	3.86203	2.09888	5.84225	0.00048703	1.14272	-1.14272		HIST3H2A	4.33812	5.14672	0.733177	0.203485	7.71506	22.4259	0.00508703	1.42652	-1.42652
MGST1	82.0203	30.1451	0.000272254	-1.41446	0	0	1	0	-1.41446		HJURP	44.345	23.8619	0.000272254	-0.867007	14.6794	0.690651	0.00048703	-3.21322	2.34621
MICAL2	7.69138	1.59205	0.000272254	-1.74549	1.52792	0.908676	0.0607459	-0.405379	-1.74549		HK2	17.4548	3.29454	0.000272254	-2.10342	25.351	14.6885	0.00048703	-0.74815	-1.35527
MICAL3	11.5504	24.9189	0.000272254	1.04627	23.3745	19.6489	0.340754	-0.239308	1.04627		HLA-DQA1	0	0	1	0	10.9166	2.55694	0.00048703	-1.74426	1.74426
MID1	5.65785	24.5296	0.000272254	1.93904	11.9883	12.4634	0.930497	0.0518302	1.93904		HLA-DQB1	0	0	1	0	17.0966	5.61974	0.00048703	-1.45087	1.45087
MIR100HG	2.83702	1.50561	0.000272254	-0.614824	0.441283	2.42371	0.00048703	1.24821	-1.86303		HLA-DRB5	0	0	1	0	87.8637	36.6998	0.00048703	-1.23704	1.23704
MMP1	33.1764	11.1792	0.000272254	-1.48858	0.567076	0.0440172	1	-0.58593	-1.48858		HMGA1	481.932	88.6971	0.000272254	-2.42869	189.823	121.153	0.00048703	-0.643546	-1.78514
MMP14	11.9377	34.7948	0.000272254	1.46817	215.952	157.918	0.0195956	-0.449093	1.46817		HMGB2	124.226	97.653	0.0559481	-0.344099	40.1847	3.10398	0.00048703	-3.32701	3.32701
MMP15	39.0959	102.614	0.000272254	1.36969	11.9175	14.5726	0.303101	0.269683	1.36969		HMMR	20.6082	8.38027	0.000272254	-1.20388	17.8201	0.19935	0.00048703	-3.97195	2.76807
MMS22L	3.88604	0.920095	0.000272254	-1.34749	1.39033	0.718778	1	-0.475827	-1.34749		HN1	48.8627	42.0777	0.304653	-0.21102	40.7407	14.7397	0.00048703	-1.40705	1.40705
MND1	14.6137	1.96224	0.000272254	-2.39805	4.66054	1.45311	0.00748203	-1.20633	-1.19172		HNMT	1.66824	3.31368	0.0602565	0.693031	5.81231	21.1642	0.00048703	1.70202	-1.70202
MOB3B	4.97164	18.2975	0.000272254	1.69221	0.232401	0.50464	1	0.287947	1.69221		HNRNPA1P10	137.027	40.8251	0.00160876	-1.72251	140.562	92.6086	0.309716	-0.596721	-1.72251
MOSPD1	10.1309	24.4729	0.000272254	1.19439	5.88787	5.60979	0.916189	-0.0594535	1.19439		HOMER3	15.0148	13.3938	0.52281	-0.153958	14.6813	30.4602	0.00048703	1.00448	-1.00448
MOXD1	8.17343	74.3928	0.000272254	3.03889	0.325271	0.529916	1	0.207165	3.03889		HOTAIRM1	16.8544	19.0098	0.510309	0.164427	6.26137	17.8085	0.00048703	1.37307	-1.37307
MPPED2	3.71677	13.1189	0.000272254	1.58176	20.0669	16.6343	0.363492	-0.256594	1.58176		HOXB8	33.996	11.9105	0.000272254	-1.43865	2.60075	6.01439	0.000913677	0.96202	-2.40067
MPST	39.4162	16.7486	0.000272254	-1.18723	19.8982	22.7051	0.639109	0.181819	-1.18723		HOXB9	27.7886	3.09234	0.000272254	-2.8145	13.8182	9.31011	0.0132923	-0.52331	-2.8145
MPZ	8.61232	309.929	0.000272254	5.01556	5.32837	57.6619	0.00048703	3.21252	1.80304		HPCAL1	51.2978	22.028	0.000272254	-1.18336	14.4594	13.321	0.812241	-0.110352	-1.18336
MR1	0.182917	0.294709	1	0.130279	2.03483	5.61621	0.00048703	1.12439	-1.12439		HR	3.20407	0.828745	0.000272254	-1.20093	0.05561	0.035803	1	-0.0273273	-1.20093
MRGPRX3	10.897	1.51272	0.000272254	-2.24328	1.6828	1.63799	0.974996	-0.0243004	-2.24328		HS3ST1	7.1687	2.66703	0.000272254	-1.15549	0.136579	0	1	-0.184698	-1.15549
MRGPRX4	6.73024	0	0.000272254	-2.95051	0.460855	0	1	-0.546813	-2.95051		HSD3B7	3.25422	10.635	0.000272254	1.4515	2.39604	3.25679	0.291985	0.325912	1.4515
MRPL55	55.5305	26.661	0.000272254	-1.03118	29.3351	27.0383	0.83934	-0.113589	-1.03118		HSP90AA1	505.146	537.402	0.683069	0.0891302	524.137	237.669	0.00048703	-1.13768	1.13768
MST1P2	0.269858	1.06893	1	0.704218	1.03911	3.48974	0.00048703	1.13869	-1.13869		HSPA4L	3.93508	2.94987	0.0749799	-0.321268	4.05724	0.746942	0.00048703	-1.53352	1.53352
MT2A	89.355	62.7357	0.0187268	-0.503503	326.393	34.8022	0.00048703	-3.1929	3.1929		HSPA5	189.371	177.008	0.655872	-0.0968716	219.881	105.62	0.00048703	-1.05079	1.05079
MTBP	4.41637	0.956124	0.000272254	-1.46933	2.6435	1.6664	0.0511889	-0.450432	-1.46933		ICK	2.86342	7.31967	0.000272254	1.10665	6.53967	6.13807	0.860071	-0.0789673	1.10665
MTHFD1L	23.6366	8.30991	0.000272254	-1.40396	11.3102	11.6769	0.9522	0.0423478	-1.40396		ICMT	25.1433	24.683	0.922788	-0.0256275	33.7439	15.928	0.00048703	-1.03735	1.03735
MTHFR	2.32648	6.29289	0.000272254	1.13249	6.92062	8.21552	0.420056	0.218452	1.13249		ID1	16.2317	14.6387	0.611177	-0.139944	6.76779	1.0226	0.00243336	-1.94129	1.94129
MTMR10	4.58141	12.4542	0.000272254	1.26936	9.77238	13.8755	0.0942194	0.465601	1.26936		ID3	9.94394	38.3253	0.000272254	1.84533	35.4984	22.006	0.00170144	-0.665823	2.51115
MTMR9LP	0.0773046	0.400405	1	0.378418	5.536	14.2213	0.00048703	1.21961	-1.21961		ID4	17.613	4.95243	0.000272254	-1.64476	6.97967	7.94842	0.586605	0.165304	-1.64476
MTSS1	0.894073	5.86934	0.000272254	1.85868	4.07478	3.89622	0.910168	-0.0516769	1.85868		IDH1	74.4536	67.3576	0.497542	-0.142488	111.146	54.9593	0.00048703	-1.00293	1.00293
MVP	21.6874	65.8652	0.000272254	1.55936	46.2064	64.957	0.0332202	0.482543	1.55936		IFI30	49.3838	5.79207	0.000272254	-2.89104	13.4137	4.91249	0.00048703	-1.2856	-1.60543
MXRA8	0.885414	1.00076	1	0.0856668	1.96892	5.64382	0.00048703	1.16207	-1.16207		IFIT1	1.53774	7.74009	0.000272254	1.7841	7.48305	12.8698	0.00048703	0.709292	1.07481
MYEOV	3.22872	0	0.000272254	-2.08022	1.15488	0	1	-1.10761	-2.08022		IFIT2	0.414894	2.16834	0.000272254	1.16303	2.28498	3.58606	0.0234092	0.481371	1.16303
MYH10	18.9463	12.7395	0.00118999	-0.537792	132.33	208.688	0.00048703	0.653243	-1.19103		IFIT3	2.16587	8.27514	0.000272254	1.55077	8.52965	11.48	0.0792727	0.389123	1.55077
MYL5	2.65362	10.0299	0.000749184	1.59402	9.09776	14.6316	0.084832	0.63043	1.59402		IFT140	6.45228	9.89471	0.0328662	0.547874	4.11124	10.4462	0.00048703	1.16312	-1.16312
MYL6	207.87	492.386	0.000272254	1.24011	587.535	592.981	0.981365	0.0132886	1.24011		IGBP1	35.9228	48.1129	0.0271944	0.41159	22.7126	74.5129	0.00048703	1.67107	-1.67107
MYL9	4.28763	20.3737	0.000272254	2.01514	0	0	1	0	2.01514		IGFBP3	36.607	5.33581	0.000272254	-2.5694	57.9995	149.002	0.00048703	1.34621	-3.91561
MYO19	30.1967	12.3848	0.000272254	-1.2208	17.737	10.6725	0.0254955	-0.682776	-1.2208		IGSF3	23.2118	13.6481	0.000272254	-0.724997	48.2823	90.7293	0.00048703	0.896313	-1.62131
MYO1B	21.8482	46.3049	0.000272254	1.04991	30.4333	37.3994	0.214598	0.28879	1.04991		IL11	3.52276	0.216579	0.000518162	-1.89437	0.211726	0.266743	1	0.0640603	-1.89437
MYO5A	11.0758	49.4848	0.000272254	2.06373	45.8676	67.5228	0.00279439	0.547993	1.51574		IL13RA2	0.930292	0.112096	1	-0.795538	9.22221	2.31293	0.00048703	-1.62553	1.62553
MYOF	0.714095	1.41561	0.000272254	0.49494	22.1277	13.5843	0.00048703	-0.665206	1.16015		IL1RAP	31.9155	112.58	0.000272254	1.78687	66.7351	22.9479	0.00048703	-1.5	3.28687
MYT1	1.59115	0.236491	0.000272254	-1.06734	0.0442477	0.0559352	1	0.0160573	-1.06734		IL27RA	2.71449	0.445045	0.000272254	-1.36205	1.26324	0.369152	1	-0.725107	-1.36205
N4BP2L1	0.0796971	0.104904	1	0.0332944	0.801098	3.66873	0.00048703	1.37415	-1.37415		IL4R	5.93687	1.694	0.000272254	-1.36453	2.65544	2.37543	0.789358	-0.114974	-1.36453
NAP1L3	1.81636	4.67959	0.000272254	1.01196	0.279129	0.547576	1	0.274848	1.01196		IL8	3.81415	0.087327	0.222011	-2.1465	1.33826	0	0.00048703	-1.22544	1.22544
NAV2	1.04992	21.454	0.000272254	3.45333	30.0628	11.9159	0.00048703	-1.26604	4.71937		IMMP2L	13.4696	52.9165	0.000272254	1.8977	17.2073	19.7718	0.573484	0.190109	1.8977
NCOA7	2.84584	8.46919	0.000272254	1.29994	3.20487	3.47663	0.788106	0.0903519	1.29994		INCA1	1.4522	1.28034	0.764868	-0.104828	4.62891	10.5333	0.00048703	1.03488	-1.03488
NDRG1	18.5559	4.22178	0.000272254	-1.90499	16.0814	26.2906	0.00048703	0.675978	-2.58097		IPO4	36.904	14.8557	0.000272254	-1.25735	18.8161	13.1202	0.0292117	-0.488913	-1.25735
NDRG2	18.9831	50.3952	0.000272254	1.36285	15.4465	16.7103	0.804742	0.106808	1.36285		IPO7	104.447	50.5202	0.000272254	-1.03331	65.2323	52.5851	0.164869	-0.305703	-1.03331
NDRG4	12.9844	30.6396	0.000272254	1.17791	0.254401	0.554234	1	0.309205	1.17791		IQGAP3	6.11402	17.2617	0.000272254	1.36008	6.59721	0.120153	0.00048703	-2.76177	4.12186
NDUFA8	182.094	262.733	0.00160876	0.526494	200.526	133.077	0.0047722	-0.587904	1.1144		IQSEC2	2.70603	8.47696	0.000272254	1.35455	7.31251	7.4419	0.980332	0.0222836	1.35455
NEAT1	106.99	418.852	0.000272254	1.95898	383.384	627.442	0.00048703	0.709231	1.24975		IRX5	4.78971	1.06765	0.000272254	-1.4855	2.79007	2.97752	0.917727	0.0696447	-1.4855
NEFL	118.008	52.0963	0.000272254	-1.16438	0.0689759	0	1	-0.0962293	-1.16438		IRX6	1.2237	0.417267	1	-0.649851	7.81897	18.0747	0.00048703	1.11298	-1.11298
NEO1	0.306506	0.360939	1	0.0588887	6.91735	17.2288	0.00048703	1.20313	-1.20313		ISG15	20.3169	9.08404	0.000272254	-1.07992	7.44544	3.54999	0.048423	-0.892309	-1.07992
NEURL1B	1.53491	0.223258	0.000272254	-1.05121	1.26197	0.117987	1	-1.01668	-1.05121		ISYNA1	101.381	90.8578	0.525041	-0.156474	5.98092	18.1187	0.00048703	1.4535	-1.4535
NFATC2	0.238365	2.99853	0.000518162	1.69103	51.1105	65.5658	0.109692	0.353207	1.69103		ITGA1	1.73706	21.4678	0.000272254	3.03716	4.50959	5.86897	0.366972	0.318149	3.03716
NFIX	12.0382	16.3468	0.0205463	0.411925	19.1719	39.5514	0.00048703	1.0074	-1.0074		ITGA10	7.76299	0.22252	0.000272254	-2.84157	0.344593	0.193199	1	-0.172335	-2.84157
NFKBIZ	3.12229	1.6135	0.0284974	-0.657463	16.5261	6.48416	0.00048703	-1.22759	1.22759		ITGA11	2.58301	0.369525	0.000272254	-1.3875	0.0715411	0.128724	1	0.0750056	-1.3875
NHEG1	5.97692	0.824815	0.000272254	-1.93484	0.197654	0.257298	1	0.0701155	-1.93484		ITGA4	28.0965	58.0215	0.000272254	1.02039	17.9124	5.37375	0.00048703	-1.56912	2.58951
NIPAL2	0.180948	0.626321	1	0.461667	2.92255	7.0195	0.00048703	1.03172	-1.03172		ITGA9	4.87675	0.542925	0.000272254	-1.92935	19.9737	32.0135	0.000913677	0.654475	-2.58383
NKAIN4	4.7583	14.681	0.000272254	1.4453	1.03378	0.304474	1	-0.640695	1.4453		ITGB3	174.124	15.2619	0.000272254	-3.42881	69.5226	43.8565	0.00048703	-0.652769	-2.77604
NKTR	5.06076	11.4531	0.000272254	1.03893	21.8657	32.6585	0.0913259	0.557786	1.03893		ITPRIPL1	11.7253	3.91882	0.000272254	-1.37132	0	0	1	0	-1.37132
NLGN2	11.0961	15.3076	0.0107715	0.431003	9.0576	19.2995	0.00048703	1.01316	-1.01316		JAKMIP2	0.717723	7.49036	0.000272254	2.30533	0	0.0190426	1	0.0272144	2.30533
NLK	15.0601	49.7559	0.000272254	1.66009	12.4288	20.0662	0.00131498	0.6496	1.01049		JHDM1D	4.09833	2.37818	0.000272254	-0.593779	1.17461	2.23759	0.00048703	0.574164	-1.16794
NNMT	0	0	1	0	11.1891	3.47079	0.00048703	-1.44699	1.44699		JUN	0.79992	40.8291	0.000272254	4.5385	10.2274	25.7382	0.00048703	1.25188	3.28662
NNT	44.794	105.947	0.000272254	1.22367	59.4226	48.0647	0.182551	-0.300403	1.22367		JUNB	22.1048	9.21498	0.000272254	-1.17751	5.84012	5.00462	0.686234	-0.187949	-1.17751
NOS2	1.46897	0.136209	0.000272254	-1.11968	0	0.0183578	1	0.0262445	-1.11968		KANK1	12.1458	4.32469	0.000272254	-1.30383	70.4936	58.2736	0.244756	-0.270424	-1.30383
NOV	3.79259	84.7095	0.000272254	4.16058	10.7463	15.3599	0.0193548	0.477958	4.16058		KANK2	10.3726	13.0838	0.0951074	0.308475	21.4358	69.5371	0.00048703	1.65258	-1.65258
NPAS1	7.96221	1.19005	0.000272254	-2.03289	0.842478	0.329429	1	-0.470841	-2.03289		KAT2B	9.45649	48.9257	0.000272254	2.25538	31.4562	25.5558	0.222106	-0.289467	2.25538
NPAS2	26.0002	5.28532	0.000272254	-2.10291	25.0935	13.35	0.00048703	-0.86264	-1.24027		KAZN	6.37746	2.66528	0.000272254	-1.0092	12.4312	14.5224	0.549041	0.208763	-1.0092
NPR1	31.1533	1.29899	0.000272254	-3.80589	0.0605941	0	1	-0.0848726	-3.80589		KCNAB2	8.19735	2.36011	0.000272254	-1.45271	18.8605	25.1857	0.111048	0.398877	-1.45271
NQO1	80.3677	165.074	0.000272254	1.0293	429.037	242.629	0.00048703	-0.819775	1.84907		KCNG1	5.19196	0.584648	0.000272254	-1.96623	6.58023	5.41394	0.505459	-0.241031	-1.96623
NR2F1	1.24358	7.17737	0.000272254	1.86583	2.6939	5.04826	0.00314497	0.711375	1.15446		KCNJ13	0.0576489	5.54469	0.193554	2.62946	0.786492	18.1231	0.00048703	3.42012	-3.42012
NR4A2	7.0661	1.49396	0.000272254	-1.69343	1.75718	1.87606	0.906875	0.0609003	-1.69343		KCNJ4	1.77518	0.284537	0.00446201	-1.11133	0	0.0447642	1	0.0631774	-1.11133
NR4A3	0.311686	0.610743	1	0.296304	9.03382	1.01668	0.00048703	-2.31482	2.31482		KCNN2	0.81797	6.99745	0.000272254	2.13721	1.65286	3.73668	0.00571281	0.836328	1.30088
NR5A2	0.0527068	0.663398	1	0.66003	1.37089	5.2449	0.00048703	1.39725	-1.39725		KCNS3	3.83667	28.0956	0.000272254	2.58871	12.0823	15.8707	0.122084	0.366904	2.58871
NT5DC3	5.84312	13.8737	0.000272254	1.12004	6.76767	4.62873	0.0114229	-0.464672	1.12004		KCTD12	3.8713	11.8525	0.000272254	1.39967	1.98639	1.97159	0.989175	-0.00716751	1.39967
NUDT15	23.3786	9.59634	0.000272254	-1.20205	16.7643	12.246	0.048423	-0.423424	-1.20205		KDM5B-AS1	3.1462	5.81467	0.052994	0.716854	7.57092	23.5713	0.00048703	1.51945	-1.51945
NUDT18	3.89246	4.7341	0.367915	0.229007	8.51458	18.1135	0.00048703	1.00638	-1.00638		KEL	0.363645	3.57241	0.000272254	1.74549	0.0464636	0.169817	1	0.160761	1.74549
NUF2	32.4512	3.57655	0.000272254	-2.86973	11.1554	2.38985	0.00048703	-1.8423	-1.02742		KIAA0101	28.3597	24.8702	0.378538	-0.182546	24.5673	0.971691	0.00048703	-3.69679	3.69679
NUP210	25.4525	7.29272	0.000272254	-1.67349	0.0284692	0	1	-0.0404986	-1.67349		KIAA0664	33.2811	15.3056	0.000272254	-1.07205	31.5912	24.428	0.105706	-0.358064	-1.07205
NUPR1	0	0	1	0	14.1456	32.1716	0.00048703	1.13105	-1.13105		KIAA1199	8.28011	4.39519	0.000272254	-0.782468	0.576461	3.16894	0.00048703	1.40299	-2.18546
NXT1	37.0901	15.9549	0.000272254	-1.16771	8.9175	5.48172	0.0437497	-0.6136	-1.16771		KIAA1217	1.53374	4.52443	0.000272254	1.12456	1.03589	0.362698	1	-0.579194	1.12456
OC90	0	1.13367	0.000272254	1.09334	0.128941	0.243711	1	0.139681	1.09334		KIAA1524	11.4564	6.29986	0.00446201	-0.770946	8.83641	1.22473	0.000913677	-2.1445	1.37356
ODF2	21.1742	9.34226	0.000272254	-1.10033	29.1699	22.7494	0.165153	-0.345219	-1.10033		KIAA1614	0.200313	0.285929	1	0.0994003	0.664983	2.46963	0.00048703	1.05927	-1.05927
OLFML2A	0.664334	12.5699	0.000272254	3.02739	4.42811	11.5117	0.00048703	1.20476	1.82264		KIAA1804	2.78083	0.675934	0.000272254	-1.17374	1.11652	0.956008	1	-0.113782	-1.17374
OLFML2B	0.283387	0.469125	1	0.195001	0.604689	2.72565	0.00048703	1.2152	-1.2152		KIF11	18.4771	11.8238	0.000272254	-0.602955	8.2201	0.756019	0.00048703	-2.39247	1.78952
OLIG2	5.53449	0.398167	0.000272254	-2.22454	0.271549	0.136398	1	-0.162119	-2.22454		KIF13A	7.74743	44.5399	0.000272254	2.3802	13.486	33.658	0.00048703	1.25853	1.12167
OPRL1	1.05491	1.54069	0.0986736	0.306145	0.31848	2.01041	0.000913677	1.19108	-1.19108		KIF14	8.82037	4.05026	0.000272254	-0.95942	6.7068	0.260203	0.00048703	-2.61248	1.65306
OSTM1	19.5771	32.3779	0.000272254	0.697854	78.5795	52.4501	0.00243336	-0.574204	1.27206		KIF15	8.5481	5.34693	0.000518162	-0.589155	4.0217	0.154184	0.00048703	-2.1213	1.53215
P2RX6	6.698	17.7366	0.000272254	1.2833	2.04068	2.99469	0.124894	0.39369	1.2833		KIF18A	11.7974	5.76607	0.000272254	-0.919461	6.98632	0.427604	0.00048703	-2.48394	1.56447
PADI2	0.103324	8.627	0.000749184	3.12523	0	0	1	0	3.12523		KIF20A	31.6873	37.0768	0.388426	0.220182	15.9616	0.380497	0.00445597	-3.61901	3.61901
PAG1	2.0549	9.0146	0.000272254	1.71291	4.41466	6.19298	0.0273684	0.409719	1.71291		KIF20B	5.03952	3.20104	0.000518162	-0.523687	4.79006	0.582737	0.00048703	-1.87116	1.34747
PAK4	37.1884	17.9409	0.000272254	-1.01163	31.0224	22.9886	0.08626	-0.416732	-1.01163		KIF22	58.3078	36.1049	0.000272254	-0.676612	22.117	4.5204	0.00048703	-2.06611	1.3895
PAPSS2	4.50629	1.53105	0.000272254	-1.12134	7.65723	12.9655	0.000913677	0.68989	-1.81123		KIF23	22.2587	15.6214	0.00499083	-0.484729	25.8657	2.19129	0.00048703	-3.07355	2.58883
PAQR5	4.33922	0.862785	0.000272254	-1.51917	0.273613	0.401605	1	0.138153	-1.51917		KIF2C	34.2815	18.3315	0.000272254	-0.867958	19.6579	0.408632	0.00048703	-3.87433	3.00637
PAQR6	2.45952	10.9916	0.000272254	1.79338	3.52513	6.36483	0.0047722	0.702693	1.09069		KIF4A	18.6991	10.989	0.000272254	-0.716418	4.60529	0.28339	0.00048703	-2.12683	1.41041
PAQR8	3.33426	2.58993	0.103142	-0.27183	3.24809	10.9505	0.00048703	1.49218	-1.49218		KIRREL	23.364	68.5486	0.000272254	1.51327	52.8393	59.2149	0.612992	0.161461	1.51327
PARD6A	0.635673	3.3374	0.00950767	1.40695	0.868801	0.578696	1	-0.24338	1.40695		KITLG	1.23678	6.9307	0.000272254	1.82602	2.52134	1.69552	0.0356104	-0.385561	1.82602
PARP9	3.10074	9.34304	0.000272254	1.3347	14.5807	15.8627	0.871366	0.114076	1.3347		KLC4	6.56701	9.43704	0.0141285	0.463917	7.92928	17.4731	0.00048703	1.04881	-1.04881
PASK	9.75418	3.22106	0.000272254	-1.34922	5.0205	4.21941	0.429367	-0.205997	-1.34922		KLF15	4.39222	1.33855	0.000272254	-1.20527	4.67345	8.11178	0.00279439	0.683507	-1.88877
PAX3	8.73037	11.3956	0.103142	0.349262	24.7649	56.0161	0.00048703	1.14596	-1.14596		KLF4	2.36898	0.196791	0.000749184	-1.49314	2.35447	1.11985	0.0122409	-0.662123	-1.49314
PBX3	10.0006	3.65122	0.000272254	-1.2419	6.88392	6.38694	0.827269	-0.0939363	-1.2419		KLF9	10.2095	27.6495	0.000272254	1.35379	30.8888	26.5457	0.445183	-0.211223	1.35379
PCDHB7	0.200449	0.717349	1	0.516609	3.84421	9.05516	0.00048703	1.0536	-1.0536		KLHL13	11.0066	3.75225	0.000272254	-1.33715	2.12478	1.22408	0.0208043	-0.490546	-1.33715
PCDHGB2	1.49035	4.4475	0.00499083	1.12925	0.193352	0.321568	1	0.147231	1.12925		KNTC1	10.3546	9.03759	0.362	-0.177864	6.31515	2.50129	0.00048703	-1.063	1.063
PCDHGB7	2.23889	1.72022	0.573525	-0.251776	6.27264	19.4551	0.00170144	1.49191	-1.49191		KPNA2	122.431	82.7162	0.00140102	-0.560126	114.405	23.3926	0.00048703	-2.24219	1.68206
PCOLCE2	11.9907	4.84208	0.000272254	-1.15293	0.187987	0.216214	1	0.0338781	-1.15293		KREMEN2	10.1541	3.75112	0.000272254	-1.23123	10.5483	7.34135	0.0671026	-0.469328	-1.23123
PCSK2	0.0323956	0.107536	1	0.101358	2.29857	9.66872	0.00048703	1.69347	-1.69347		KRT18	61.339	9.04436	0.000272254	-2.63375	31.23	11.5433	0.00048703	-1.36149	-1.27226
PCSK5	2.46651	1.22307	0.000272254	-0.640931	3.80909	13.0601	0.00048703	1.54777	-2.1887		KRT8	5.21001	1.82482	0.00820588	-1.13644	2.75102	2.6785	0.981365	-0.0281654	-1.13644
PDCD4	7.81785	22.1888	0.000272254	1.39493	14.8334	22.5768	0.0151438	0.574397	1.39493		KRTAP21-1	0	10.1459	0.000272254	3.47844	1.61855	1.90763	1	0.151076	3.47844
PDE11A	0.46202	2.00689	0.000272254	1.04031	0.378474	0.443198	1	0.0661972	1.04031		KYNU	0.0546425	0.0402901	1	-0.0197681	8.30993	3.52863	0.00048703	-1.0397	1.0397
PDE1C	11.3781	6.87632	0.000272254	-0.652196	3.62631	6.98021	0.00048703	0.786565	-1.43876		L1CAM	27.9129	192.387	0.000272254	2.74171	27.3332	65.0578	0.00048703	1.22124	1.52047
PDE4B	10.0723	18.9339	0.000272254	0.848269	12.8186	7.12517	0.00048703	-0.766142	1.61441		LAMA1	37.4288	27.4497	0.00966453	-0.433774	36.1843	7.59365	0.00048703	-2.11335	1.67958
PDE7B	5.01536	1.09567	0.000272254	-1.52124	0.432498	0.156172	1	-0.309177	-1.52124		LAMB2	15.4854	88.8256	0.000272254	2.44594	41.5392	114.37	0.00048703	1.4394	1.00653
PDGFA	17.5455	4.09011	0.000272254	-1.8653	3.14958	2.2656	0.219282	-0.345617	-1.8653		LAMC1	65.2393	264.367	0.000272254	2.00223	69.8858	84.9589	0.21769	0.27815	2.00223
PDK3	4.59012	11.1457	0.000272254	1.11949	5.23943	5.65135	0.894538	0.092233	1.11949		LAPTM4A	67.4131	143.052	0.000272254	1.07425	94.5378	115.736	0.228438	0.289106	1.07425
PDK4	0.0178218	0	1	-0.025485	12.3798	3.70853	0.00048703	-1.50671	1.50671		LARGE	9.37556	20.91	0.000272254	1.0784	12.8643	18.26	0.0234092	0.474233	1.0784
PDLIM1	13.721	3.99854	0.000272254	-1.5583	0.133899	0.118769	1	-0.01938	-1.5583		LAT	1.11578	5.44183	0.000272254	1.60628	2.95512	4.85983	0.0513969	0.567137	1.60628
PELI1	17.2449	5.82795	0.000272254	-1.41797	3.2483	2.4819	0.240323	-0.287011	-1.41797		LATS2	5.15319	13.8079	0.000272254	1.26696	8.75897	12.5128	0.023178	0.469526	1.26696
PFDN2	193.798	95.0592	0.000749184	-1.01998	117.898	64.193	0.039219	-0.866935	-1.01998		LBH	5.29306	34.363	0.000272254	2.49041	1.38856	2.46562	0.0219796	0.536972	2.49041
PFKFB4	69.1253	16.506	0.000272254	-2.00209	37.6982	2.25819	0.00048703	-3.57012	1.56804		LCP1	0.654019	0.148406	1	-0.526343	5.93156	0.591476	0.00048703	-2.12281	2.12281
PGAM2	1.51765	5.05564	0.00428237	1.2662	1.63626	4.15228	0.0665457	0.966718	1.2662		LDLR	43.5262	1.95431	0.000272254	-3.91376	52.4931	6.45931	0.00048703	-2.84224	-1.07152
PGF	35.3891	27.6016	0.0716011	-0.347411	4.80942	1.57476	0.00048703	-1.17396	1.17396		LEF1	32.0471	6.96192	0.000272254	-2.05334	33.464	23.0396	0.0303334	-0.519677	-2.05334
PHACTR1	0.487783	8.18066	0.000272254	2.62543	13.683	35.5172	0.00048703	1.31443	1.311		LEPREL1	2.16229	6.92188	0.000272254	1.32487	6.25462	4.57941	0.0911968	-0.378787	1.32487
PHGDH	126.457	25.1385	0.000272254	-2.28576	90.0572	40.3891	0.00048703	-1.13752	-1.14824		LETMD1	25.2049	23.7176	0.736983	-0.0842979	48.0464	123.245	0.00048703	1.34097	-1.34097
PHLDA2	221.905	6.84478	0.000272254	-4.82855	4.96982	0.657142	0.0596213	-1.84899	-4.82855		LGALS1	1631.84	793.168	0.000272254	-1.03987	1398.54	1263.95	0.647271	-0.145872	-1.03987
PHLDA3	52.0771	39.8496	0.0508261	-0.377768	182.081	79.101	0.00048703	-1.19259	1.19259		LGI4	1.087	3.80327	0.000272254	1.20259	0.168629	0.700214	1	0.540899	1.20259
PHLDB2	1.33843	6.54551	0.000272254	1.69008	7.33111	3.40188	0.00048703	-0.920389	2.61047		LGR4	3.3847	8.05669	0.000272254	1.04651	9.466	13.1887	0.0334274	0.439032	1.04651
PIEZO1	13.6713	5.65417	0.000272254	-1.14067	11.3645	8.60393	0.126284	-0.364507	-1.14067		LIF	61.2874	13.559	0.000272254	-2.09703	1.86437	0.0620864	0.124894	-1.43132	-2.09703
PIGM	4.95111	20.0371	0.000272254	1.82171	6.28952	9.9952	0.00207126	0.592978	1.22873		LIMA1	19.8746	89.6584	0.000272254	2.11869	75.683	115.407	0.00131498	0.602199	1.51649
PIK3AP1	0.501915	0.13584	1	-0.403044	7.73204	1.32297	0.00048703	-1.91035	1.91035		LIMCH1	12.1193	45.2624	0.000272254	1.81815	5.57432	9.38714	0.00048703	0.659885	1.15826
PIK3IP1	1.26185	3.61151	0.000272254	1.02774	0.058778	0.583695	1	0.580894	1.02774		LIMD1	5.45224	16.8728	0.000272254	1.46989	11.0835	12.6418	0.658717	0.174996	1.46989
PIK3R3	2.61451	36.7328	0.000272254	3.38395	12.5707	26.9062	0.00048703	1.04009	2.34386		LIMK2	16.1001	23.3644	0.00619598	0.51077	24.5315	12.6957	0.00048703	-0.898555	1.40933
PILRB	21.6327	45.5968	0.000272254	1.04182	28.5963	41.6897	0.021524	0.528471	1.04182		LIN28B	10.829	2.36316	0.000272254	-1.81444	0	0	1	0	-1.81444
PIM1	7.80361	1.49566	0.000272254	-1.81867	3.43981	2.80373	0.499963	-0.223083	-1.81867		LIN7A	2.84031	0.869301	0.0026073	-1.03872	0.906925	0.753473	1	-0.121033	-1.03872
PINK1	7.73875	30.1453	0.000272254	1.83352	17.6286	28.8122	0.000913677	0.678384	1.15513		LINC00115	2.23962	2.46869	0.767402	0.0985663	1.69929	4.48548	0.00508703	1.02304	-1.02304
PKIB	0.343637	1.80891	0.000518162	1.06387	0.0583784	0.259205	1	0.250658	1.06387		LINC00152	16.0771	22.3818	0.0810018	0.453323	33.1899	9.46657	0.00048703	-1.70778	1.70778
PKN3	7.15471	1.77803	0.000272254	-1.55357	0.176274	0.179961	1	0.00451502	-1.55357		LINC00174	0.914296	1.89515	0.000272254	0.596824	1.00837	5.07518	0.00048703	1.5969	-1.00008
PKP4	35.9508	13.8791	0.000272254	-1.31232	17.676	17.647	0.995536	-0.00224195	-1.31232		LINC00263	15.1636	3.71663	0.000272254	-1.77692	13.6716	9.10448	0.051963	-0.538031	-1.77692
PLA1A	1.15245	0.716397	0.174242	-0.326596	86.0009	30.5343	0.00048703	-1.46411	1.46411		LINC00326	22.2918	0.520094	0.000272254	-3.93759	2.07162	0.0911392	0.427995	-1.49316	-3.93759
PLA2G16	1.87173	8.03158	0.000272254	1.65306	0	0	1	0	1.65306		LMCD1	9.38275	35.3938	0.000272254	1.8095	5.89863	5.39458	0.841087	-0.10946	1.8095
PLAT	31.2909	94.2504	0.000272254	1.5606	382.791	218.096	0.00048703	-0.808758	2.36936		LMNB1	72.1854	55.0739	0.0418877	-0.384226	23.7806	1.98996	0.00048703	-3.05101	3.05101
PLEKHG1	0.650727	2.43963	0.000272254	1.05915	1.52261	1.71287	0.729658	0.104903	1.05915		LOC100124692	5.52279	1.87996	0.000272254	-1.17944	0.0291699	0	1	-0.0414812	-1.17944
PLEKHG3	10.6058	23.1476	0.000272254	1.05703	7.16098	10.1701	0.031908	0.452828	1.05703		LOC100127888	1.29969	0.528953	0.0818416	-0.588895	45.3174	99.4554	0.00048703	1.11693	-1.11693
PLEKHH1	8.87912	42.1384	0.000272254	2.12652	8.58513	8.53914	0.991327	-0.00693879	2.12652		LOC100128682	0.978102	0.770192	0.379346	-0.160211	14.1414	43.1264	0.00048703	1.54314	-1.54314
PLEKHH2	4.84388	1.11166	0.000272254	-1.46855	4.05009	6.77059	0.00131498	0.621715	-2.09026		LOC100130275	1.08849	35.2502	0.00140102	4.11746	6.49807	27.3961	0.0691526	1.9211	4.11746
PLK1S1	12.9615	9.91045	0.0611545	-0.355743	3.17545	7.69171	0.00048703	1.05771	-1.05771		LOC100130357	0.252272	2.22875	0.00753758	1.36643	0.627023	1.28174	0.544449	0.4879	1.36643
PLK2	34.3464	106.855	0.000272254	1.60946	30.155	45.391	0.00279439	0.574381	1.03508		LOC100130581	0.592176	0.821444	1	0.194083	1.46378	4.06074	0.00048703	1.03847	-1.03847
PLK3	8.39282	4.23368	0.000272254	-0.843733	9.2588	1.43608	0.00048703	-2.07423	1.2305		LOC100130776	13.0513	6.86173	0.000272254	-0.837785	35.5813	59.066	0.00048703	0.715442	-1.55323
PLSCR1	19.5181	26.3976	0.0246548	0.417152	56.2364	27.0714	0.00048703	-1.02783	1.02783		LOC100131434	0.178586	0.733517	1	0.556645	0.321599	1.73451	0.00601281	1.049	-1.049
PLXNA1	11.7185	29.7847	0.000272254	1.27528	22.1428	30.3212	0.0208043	0.436576	1.27528		LOC100134868	1.59004	6.93132	0.000272254	1.61459	4.53003	6.56723	0.10937	0.452478	1.61459
PLXNB3	8.38308	46.8607	0.000272254	2.35071	7.32079	13.3618	0.00048703	0.787444	1.56326		LOC100270804	1.05043	2.15153	0.0145642	0.620126	0.489099	2.13278	0.00347855	1.073	-1.073
PMAIP1	16.1226	2.57456	0.000272254	-2.26006	1.94385	0.365273	0.0111486	-1.10851	-2.26006		LOC100287314	3.16169	0.769754	0.000272254	-1.23362	0.261174	0.516899	1	0.266358	-1.23362
PMEL	64.6215	242.57	0.000272254	1.8921	7943.75	10656.7	0.762077	0.423822	1.8921		LOC100287482	6.14697	0.750181	0.000272254	-2.02983	0.13858	0.357327	1	0.253533	-2.02983
PMP2	0.929428	6.47653	0.000272254	1.9542	1.25884	1.83088	0.153603	0.325669	1.9542		LOC100505648	1.06152	2.00282	0.0768929	0.54261	3.53769	8.35525	0.000913677	1.04382	-1.04382
PMP22	63.1077	81.3588	0.0472843	0.361425	235.327	532.374	0.00048703	1.17436	-1.17436		LOC100505678	0.553025	3.66334	0.0022132	1.58628	1.79611	6.82566	0.0114229	1.48479	1.58628
PNCK	1.58416	5.41972	0.000272254	1.31281	0.586674	1.14674	1	0.436142	1.31281		LOC100505865	15.1073	12.7673	0.372413	-0.226469	13.2337	28.5402	0.00048703	1.05337	-1.05337
POLA2	37.5038	4.81952	0.000272254	-2.72603	21.2516	6.58312	0.00048703	-1.55305	-1.17298		LOC100506054	16.1456	4.35908	0.000272254	-1.67778	5.74169	5.58302	0.966372	-0.0343607	-1.67778
POLB	17.3583	37.4611	0.000272254	1.06697	24.3212	29.9178	0.284349	0.288092	1.06697		LOC100506474	14.2627	7.58443	0.000272254	-0.830216	3.56062	7.28509	0.00048703	0.861287	-1.6915
POLD1	39.6862	8.56357	0.000272254	-2.08892	9.35112	4.50667	0.00048703	-0.910535	-1.17838		LOC100506714	20.4089	7.04125	0.000272254	-1.41272	5.68375	10.3574	0.00380559	0.764903	-2.17762
POLE	23.7901	3.4507	0.000272254	-2.47766	8.12962	2.42476	0.00048703	-1.41455	-1.06311		LOC100507331	7.82242	30.2441	0.000272254	1.82434	10.485	20.6772	0.0892627	0.916428	1.82434
POLE2	9.49831	0.443538	0.000272254	-2.86248	3.41037	0.178418	0.516842	-1.90405	-2.86248		LOC100507421	0.375884	3.97339	0.000272254	1.85387	0.81571	1.50381	0.00048703	0.463591	1.39028
POPDC3	18.6086	8.10734	0.000272254	-1.10638	12.4551	11.2496	0.760586	-0.135418	-1.10638		LOC100859930	2.23049	2.81749	0.458367	0.240871	2.46281	6.93258	0.00347855	1.19585	-1.19585
PPAP2C	54.4083	21.0092	0.000272254	-1.332	1.43111	1.88935	0.640996	0.24913	-1.332		LOC146481	0	1.8299	0.000272254	1.50075	0.170271	1.34836	0.0774767	1.00481	1.50075
PPAPDC1A	0	0.0539378	1	0.0757897	10.0867	2.26542	0.00048703	-1.76349	1.76349		LOC147727	13.7513	6.26517	0.000272254	-1.02177	6.94556	15.6923	0.00048703	1.07096	-2.09274
PPARG	6.86734	1.86667	0.000272254	-1.4565	0	0	1	0	-1.4565		LOC255512	2.3785	1.57391	0.302935	-0.392421	2.32717	10.0154	0.00048703	1.72715	-1.72715
PPARGC1A	7.06734	30.3009	0.000272254	1.95604	7.86049	8.14025	0.932323	0.0448471	1.95604		LOC257358	1.701	0.288697	0.000749184	-1.06758	0.550673	0.175741	1	-0.399324	-1.06758
PPFIBP2	5.57176	8.03116	0.00950767	0.458632	10.1301	6.45718	0.00207126	-0.577764	1.0364		LOC340357	0	0	1	0	5.085	14.0261	0.00048703	1.30414	-1.30414
PPIF	71.0917	56.6992	0.0809014	-0.321282	44.8219	19.3357	0.00048703	-1.17202	1.17202		LOC400752	0.496289	0.474503	1	-0.0211601	1.04556	3.80027	0.000913677	1.23062	-1.23062
PPM1K	6.3786	13.767	0.000272254	1.00096	6.74805	8.40578	0.237872	0.279714	1.00096		LOC401320	4.35806	3.11399	0.0232986	-0.381172	4.12223	10.7461	0.00048703	1.19734	-1.19734
PPP1R14C	0.219408	0.0521513	1	-0.212839	2.6334	0.300907	0.00347855	-1.4818	1.4818		LOC541471	58.7997	66.1782	0.477067	0.167855	28.8787	6.21606	0.00048703	-2.04983	2.04983
PPP1R1C	3.73534	0.955767	0.000749184	-1.27573	0	0	1	0	-1.27573		LOC644242	1.27931	2.08691	0.0624622	0.437566	11.7934	4.55073	0.00048703	-1.20465	1.20465
PPP2R2B	0.891114	12.1093	0.000272254	2.79328	0.522083	3.16677	0.00131498	1.45288	1.3404		LOC644714	7.68145	27.5011	0.000272254	1.71501	16.0382	18.1576	0.818158	0.169144	1.71501
PPP2R4	228.254	104.17	0.000272254	-1.12422	90.8627	68.4601	0.0515802	-0.403295	-1.12422		LOC645591	258.045	217.577	0.205075	-0.245061	70.9654	34.2618	0.00048703	-1.0292	1.0292
PPP4R4	2.05448	0.480038	0.000518162	-1.04529	0.69607	0.265592	1	-0.422383	-1.04529		LOC646471	1.09408	3.08154	0.0431963	0.962797	1.84993	6.34125	0.00690272	1.3651	-1.3651
PQLC3	7.81214	8.61177	0.597095	0.12531	9.69976	22.662	0.00048703	1.14499	-1.14499		LOC729177	0.0675591	0.799359	0.22831	0.753167	0.3639	4.125	0.00048703	1.90981	-1.90981
PRKCDBP	46.1563	19.9837	0.000272254	-1.16818	35.5005	26.9601	0.121942	-0.384547	-1.16818		LOC729678	1.86471	2.54458	0.25062	0.307226	5.56692	15.4228	0.00048703	1.32241	-1.32241
PRNP	100.039	43.1889	0.000272254	-1.19316	148.356	128.378	0.448745	-0.207163	-1.19316		LONRF3	0.529714	0.101755	1	-0.473459	4.01077	0.676998	0.00048703	-1.57915	1.57915
PRRT4	2.85222	0.477463	0.000272254	-1.38257	0	0	1	0	-1.38257		LOXL4	4.39362	0.28634	0.000272254	-2.06798	0.0189624	0	1	-0.0271008	-2.06798
PRSS23	5.32586	60.0454	0.000272254	3.27055	57.9368	110.438	0.00048703	0.919001	2.35155		LPAR1	1.91686	9.52121	0.000272254	1.85081	15.5933	19.9333	0.159033	0.335199	1.85081
PSAT1	100.076	45.5184	0.000272254	-1.11957	139.242	121.606	0.500638	-0.193889	-1.11957		LPAR3	9.71637	0.355366	0.000272254	-2.98306	0	0	1	0	-2.98306
PSMA7	400.974	301.038	0.0202754	-0.412372	751.871	359.977	0.00048703	-1.0605	1.0605		LPAR6	5.29339	5.75349	0.861357	0.101796	6.13707	18.3023	0.00048703	1.43537	-1.43537
PSMC3IP	38.6314	15.2443	0.00118999	-1.28671	28.5257	16.0221	0.0774767	-0.794562	-1.28671		LPCAT2	3.80267	11.9859	0.000272254	1.43504	22.4324	29.7121	0.0537174	0.390302	1.43504
PSRC1	20.5708	6.83283	0.000272254	-1.46147	18.3655	12.9619	0.0285244	-0.471993	-1.46147		LPHN3	0.233488	2.0762	0.000272254	1.31841	0	0.0100816	1	0.0144718	1.31841
PTHLH	3.63434	0.514281	0.000272254	-1.61373	0	0	1	0	-1.61373		LPL	6.21876	0.86039	0.000272254	-1.95615	0.343423	0.148432	1	-0.226248	-1.95615
PTPRO	15.2292	2.44105	0.000272254	-2.23767	0	0	1	0	-2.23767		LPXN	8.00981	1.46025	0.000272254	-1.87269	103.079	8.20463	0.00048703	-3.49918	1.62648
PTPRZ1	3.55537	12.1277	0.000272254	1.52697	16.5008	17.8481	0.786501	0.106998	1.52697		LRFN1	3.73059	1.30027	0.000272254	-1.04022	1.66096	1.61633	1	-0.0244023	-1.04022
PUS1	55.6433	25.3236	0.000272254	-1.10555	14.5809	9.91055	0.0325293	-0.514055	-1.10555		LRFN4	19.0745	8.78827	0.000272254	-1.03624	4.57116	4.20344	0.948459	-0.098512	-1.03624
PVRL1	2.8927	0.555806	0.000272254	-1.32311	3.73463	3.07908	0.595996	-0.215008	-1.32311		LRGUK	2.11843	0.268506	0.000272254	-1.29769	0.866179	1.39719	0.160795	0.361257	-1.29769
PYCR1	84.6162	22.4808	0.000272254	-1.8664	48.1519	31.4717	0.00279439	-0.598064	-1.26834		LRIG3	4.74544	2.79655	0.000272254	-0.597728	5.16155	8.74166	0.00048703	0.660874	-1.2586
PYGB	76.6274	123.595	0.000272254	0.682608	73.6661	37.8274	0.00048703	-0.943378	1.62599		LRP5	61.622	26.4175	0.000272254	-1.19157	13.1038	14.7323	0.651057	0.157646	-1.19157
QPCT	8.37408	16.0335	0.000272254	0.861626	256.69	140.992	0.00048703	-0.859827	1.72145		LRR1	21.2829	16.1221	0.0878303	-0.380077	9.86834	2.79952	0.00048703	-1.51624	1.51624
RAB17	0.110969	0.592519	1	0.519492	32.3001	9.58666	0.00048703	-1.65328	1.65328		LRRC17	28.5235	8.62138	0.000272254	-1.61755	0.0264287	0.286921	1	0.32629	-1.61755
RAB38	10.8479	43.6746	0.000272254	1.91482	251.25	356.463	0.00719312	0.50294	1.41188		LRRC33	0.160644	0	1	-0.214926	13.461	4.09832	0.00048703	-1.50407	1.50407
RAB39A	1.85475	0.258906	0.0026073	-1.18119	4.43677	2.70469	0.0539071	-0.553397	-1.18119		LRRC8C	2.70458	7.52034	0.000272254	1.2016	2.71715	3.35602	0.25607	0.228814	1.2016
RAB3C	5.96636	15.7059	0.000272254	1.26188	0.26048	1.28473	1	0.85805	1.26188		LRRK2	4.94205	1.59241	0.000272254	-1.19667	1.54172	2.2276	0.0254955	0.344657	-1.19667
RAB40B	2.5226	6.04596	0.000272254	1.00016	3.42173	5.72616	0.0294262	0.605172	1.00016		LUC7L	29.3136	38.9812	0.0300737	0.399357	17.866	38.6341	0.00048703	1.07095	-1.07095
RAB5B	22.4659	61.5983	0.000272254	1.41556	79.3843	88.2628	0.626051	0.151145	1.41556		LUM	6.7839	20.459	0.000272254	1.46302	62.776	22.1523	0.00048703	-1.46186	2.92488
RAC2	40.1403	5.21275	0.000272254	-2.72725	0	0	1	0	-2.72725		LURAP1L	0.75203	5.10643	0.000272254	1.8013	0.747902	0.506059	1	-0.214846	1.8013
RAC3	50.3674	17.4005	0.000272254	-1.48111	21.4491	20.803	0.950433	-0.042131	-1.48111		LYPD1	1.15954	29.4597	0.000272254	3.81811	14.9604	1.92989	0.00048703	-2.44558	6.26368
RAD18	4.31507	1.15541	0.000272254	-1.30213	6.20905	5.01084	0.256358	-0.262243	-1.30213		LYPD6	5.63003	30.9907	0.000272254	2.27057	3.93044	5.43518	0.0533333	0.384264	2.27057
RAD54B	6.99022	2.22832	0.000272254	-1.30745	3.78154	3.32701	0.835469	-0.144105	-1.30745		LYPD6B	0.662697	2.99926	0.000272254	1.26621	0	0	1	0	1.26621
RAD54L	12.9315	1.15527	0.00160876	-2.69241	6.92412	0.489236	0.112986	-2.41168	-2.69241		LYSMD4	2.69126	6.6783	0.000272254	1.05667	3.79355	5.61125	0.0415241	0.463829	1.05667
RAI14	31.5432	74.2566	0.000272254	1.20946	63.0639	81.3944	0.0819169	0.363035	1.20946		LYST	2.17724	9.69902	0.000272254	1.75163	29.8925	43.5687	0.00279439	0.528774	1.22286
RALGPS2	5.87686	15.5354	0.000272254	1.26574	5.59013	7.91876	0.0409154	0.436536	1.26574		LZTS1	17.1112	44.6828	0.000272254	1.33477	95.8937	98.3348	0.946175	0.0358964	1.33477
RAP1B	138.268	67.4874	0.000272254	-1.02395	329.785	295.594	0.609659	-0.157404	-1.02395		MACROD1	53.3095	19.7246	0.000518162	-1.38986	8.50152	10.1928	0.611165	0.236341	-1.38986
RARB	20.1252	68.2067	0.000272254	1.71195	0.0769873	0	1	-0.107001	1.71195		MAD2L1	62.3588	28.0432	0.000272254	-1.12534	28.8141	3.42998	0.00048703	-2.75062	1.62528
RASIP1	0.927612	0.515248	1	-0.347261	10.0297	3.03283	0.00048703	-1.45153	1.45153		MAFF	11.3372	3.27323	0.000272254	-1.52962	148.193	9.16929	0.00048703	-3.87489	2.34527
RASSF4	5.01997	18.8361	0.000272254	1.7203	3.85626	4.13476	0.893586	0.0804512	1.7203		MAG	17.6245	3.11818	0.000272254	-2.17712	0	0	1	0	-2.17712
RBPMS2	13.0413	5.089	0.000272254	-1.2054	7.38936	6.72041	0.791482	-0.119883	-1.2054		MAGI1	5.02223	1.42007	0.000272254	-1.31525	0.860168	0.637212	1	-0.184192	-1.31525
RCAN1	49.8448	37.1402	0.015011	-0.414788	111.805	26.8983	0.00048703	-2.01558	2.01558		MAGT1	18.9919	28.3232	0.000973175	0.552627	16.0645	10.9535	0.0089284	-0.513565	1.06619
RCBTB2	3.09705	4.09838	0.0905133	0.315453	2.3767	8.21535	0.00048703	1.44842	-1.44842		MAL	0	0.817125	1	0.861658	2.93332	11.8394	0.00048703	1.70676	-1.70676
RCN3	8.65845	2.24347	0.000272254	-1.57425	0.0818161	0.0560107	1	-0.0348308	-1.57425		MALAT1	9.5495	64.7996	0.000272254	2.6409	17.2646	54.6897	0.00048703	1.60836	1.03254
REEP4	38.7766	13.8541	0.000272254	-1.42106	14.4726	9.39491	0.0130425	-0.573838	-1.42106		MAMLD1	1.83138	0.970227	0.000749184	-0.523144	2.20511	3.58516	0.00719312	0.516598	-1.03974
RFC5	25.7949	4.56383	0.000272254	-2.26781	25.6793	12.2432	0.00048703	-1.01047	-1.25734		MANSC1	0.574799	0.55979	1	-0.0138159	6.97839	0.453858	0.00048703	-2.45621	2.45621
RFTN2	0.709547	6.7974	0.000272254	2.18938	0.542264	2.11379	0.00048703	1.01362	1.17576		MAP1LC3A	25.4413	82.4842	0.000272254	1.65871	0	0.0778236	1	0.108121	1.65871
RFX3	2.44699	1.34874	0.00140102	-0.55345	0.897497	1.83465	0.00976975	0.579073	-1.13252		MAP2	0.956943	11.162	0.000272254	2.63571	2.92243	6.50645	0.00048703	0.936383	1.69932
RFX5	19.4716	49.9578	0.000272254	1.31568	37.725	46.3745	0.211555	0.290845	1.31568		MAP3K1	20.7362	7.99198	0.000272254	-1.27339	7.62099	6.16943	0.259771	-0.265995	-1.27339
RGS1	4.5186	0	0.000272254	-2.4643	1.03788	0.06485	1	-0.936419	-2.4643		MAPKAPK3	21.4769	10.0691	0.000272254	-1.02191	19.4145	18.0197	0.817594	-0.1021	-1.02191
RGS10	24.5036	11.5553	0.000272254	-1.0224	88.4231	105.029	0.40338	0.245739	-1.0224		2015-03-02	9.12761	23.6471	0.000272254	1.28312	15.1163	20.9895	0.05484	0.448294	1.28312
RGS14	10.249	8.09768	0.118659	-0.306226	4.22948	1.01156	0.00048703	-1.37835	1.37835		MARCKS	14.2152	75.0251	0.000272254	2.32096	24.9429	43.058	0.00048703	0.764064	1.5569
RGS17	8.90926	1.20985	0.000272254	-2.16483	0.538146	0.493318	1	-0.042671	-2.16483		MARCKSL1	130.505	269.42	0.000272254	1.04008	212.727	189.734	0.59198	-0.164207	1.04008
RGS19	17.3038	7.79709	0.000272254	-1.05704	13.0921	10.8899	0.45331	-0.24515	-1.05704		MARS	93.2778	42.5274	0.000272254	-1.11499	92.7751	62.9569	0.0151438	-0.552105	-1.11499
RGS2	49.1618	4.94289	0.000272254	-3.07735	8.65452	3.14923	0.00048703	-1.21836	-1.85899		MARVELD1	30.1168	62.1241	0.000272254	1.0205	33.8141	44.2782	0.0853596	0.379145	1.0205
RGS4	0.585854	0.187045	1	-0.417885	0.24078	1.80686	0.00131498	1.17771	-1.17771		MAST1	3.1359	0.824649	0.000272254	-1.18058	0.588746	0.755395	1	0.143907	-1.18058
RGS5	22.8513	2.77055	0.000272254	-2.66122	1.06694	2.98035	0.0047722	0.945399	-3.60662		MASTL	5.06299	3.90695	0.0889778	-0.305203	10.3803	4.41981	0.00048703	-1.07022	1.07022
RHBDF2	9.59439	4.04986	0.000272254	-1.06899	10.2057	6.87578	0.010326	-0.508738	-1.06899		MATN2	0.518748	136.543	0.000272254	6.50086	9.76141	67.9562	0.00048703	2.67981	3.82104
RHEBL1	2.47226	0.330336	0.0315959	-1.38408	5.28638	1.09624	0.00131498	-1.58443	1.58443		MBOAT1	14.595	4.15065	0.000272254	-1.59826	3.62215	3.65011	0.987836	0.00870076	-1.59826
RHOB	17.821	37.1896	0.000272254	1.02084	22.1443	27.0619	0.305129	0.277956	1.02084		MBP	0.575326	9.64973	0.000272254	2.75709	186.265	348.863	0.00048703	0.901709	1.85539
RHOJ	7.53808	26.2736	0.000272254	1.67552	7.12638	11.1203	0.00207126	0.576741	1.09878		MC1R	4.60481	5.36788	0.390274	0.184148	38.8292	14.7941	0.00048703	-1.33444	1.33444
RIN2	3.1442	4.17496	0.0617041	0.320454	3.3539	7.89887	0.00048703	1.03131	-1.03131		MCAM	62.4509	198.625	0.000272254	1.65358	165.471	164.467	0.986962	-0.00872735	1.65358
RMI2	16.3112	1.54551	0.000272254	-2.76568	4.97659	1.78441	0.000913677	-1.10195	-1.66373		MCC	5.01068	27.9146	0.000272254	2.2662	27.5038	60.3898	0.00048703	1.10684	1.15935
RNASE1	5.35218	21.1305	0.000272254	1.80071	0.479812	0.415392	1	-0.0642122	1.80071		MCM10	7.85707	5.55799	0.0068691	-0.433576	5.26405	0.180911	0.00048703	-2.4072	1.97362
RNASE4	3.56058	4.7681	0.218194	0.338879	3.17523	7.43297	0.00048703	1.01419	-1.01419		MCM4	66.1098	44.3631	0.000973175	-0.565004	37.0821	8.34348	0.00048703	-2.02708	1.46208
RNF157	13.2152	3.39009	0.000272254	-1.69511	6.94898	5.04253	0.0462216	-0.395617	-1.69511		MCM5	134.392	94.8491	0.0031759	-0.498306	56.7436	12.4615	0.00048703	-2.10082	1.60252
RNF19B	11.5414	49.6122	0.000272254	2.01279	18.6277	32.1715	0.000913677	0.757053	1.25573		MCOLN2	3.82434	1.15112	0.000272254	-1.16524	5.05538	3.2505	0.0176556	-0.510585	-1.16524
ROPN1B	0.48	3.63013	0.00919324	1.64546	10.9106	15.1237	0.135479	0.436937	1.64546		MEGF10	45.7484	23.3444	0.000272254	-0.941327	6.44694	10.4117	0.00048703	0.615794	-1.55712
RPL39L	14.0857	2.72831	0.000272254	-2.01659	27.4233	15.0568	0.00347855	-0.82389	-1.1927		MELK	32.7219	18.1979	0.000272254	-0.812737	12.654	1.75815	0.00048703	-2.30755	1.49481
RPS6KA3	34.3212	11.3076	0.000272254	-1.52098	7.85881	6.66708	0.44373	-0.208436	-1.52098		MET	2.3744	9.09804	0.000272254	1.58137	17.8457	25.104	0.0111486	0.470036	1.58137
RTN4IP1	11.7963	5.11182	0.000272254	-1.06605	3.81654	2.4571	0.0427588	-0.478435	-1.06605		METTL7B	3.79896	1.3275	0.0056819	-1.04394	3.621	0.326702	0.014094	-1.80036	-1.04394
RTN4R	5.15699	0.984924	0.000272254	-1.63314	2.07763	1.27185	0.177842	-0.437952	-1.63314		METTL9	118.214	55.5602	0.000272254	-1.07569	114.933	94.5915	0.232948	-0.278337	-1.07569
RTP4	0.310672	2.95661	0.0543662	1.59396	12.7949	26.7518	0.00048703	1.00845	-1.00845		MEX3B	2.03262	3.07876	0.0145642	0.427566	1.4425	6.7176	0.00048703	1.65979	-1.65979
RTTN	4.16209	1.14776	0.000272254	-1.26512	1.23751	1.80539	0.064863	0.326307	-1.26512		MFHAS1	8.50982	3.38971	0.000272254	-1.11529	5.5761	7.95069	0.0238688	0.444767	-1.11529
RUSC1-AS1	27.3156	11.1001	0.0267985	-1.22658	30.0445	8.60598	0.00571281	-1.69233	1.69233		MGAT5B	0.29136	1.68104	0.000272254	1.0539	10.932	5.89217	0.00048703	-0.791806	1.84571
RXRG	3.24488	11.1737	0.000272254	1.51997	5.89448	5.0577	0.650774	-0.186672	1.51997		MGC16121	1.04451	36.6192	0.000272254	4.20164	1.99721	5.30165	0.0186419	1.07211	4.20164
S100A16	111.704	15.336	0.000272254	-2.78641	2.41392	0.416882	0.0643145	-1.26871	-2.78641		MGC16275	0.985304	0.703974	1	-0.220457	1.11584	4.29274	0.00048703	1.32278	-1.32278
S100A2	11.0475	3.02869	0.000272254	-1.58035	1.61503	1.07298	0.54633	-0.335121	-1.58035		MGST1	82.0203	28.7808	0.000272254	-1.47908	0	0	1	0	-1.47908
S100A6	1672.36	1408.35	0.179993	-0.247718	1137.82	424.32	0.00048703	-1.42092	1.42092		MIA	94.9602	78.2274	0.610246	-0.276437	507.444	156.199	0.00048703	-1.6935	1.6935
S100B	112.995	456.131	0.000272254	2.00364	819.345	767.168	0.810196	-0.0948089	2.00364		MICAL2	7.69138	0.554142	0.000272254	-2.48347	1.52792	0.316654	0.000913677	-0.941075	-1.54239
SAMD1	37.529	13.1019	0.000272254	-1.45006	13.3578	8.89147	0.0746294	-0.537578	-1.45006		MICAL3	11.5504	27.8711	0.000272254	1.20189	23.3745	29.5175	0.143008	0.324264	1.20189
SAP25	1.75439	4.94981	0.0068691	1.11111	1.34353	2.37193	0.366972	0.524891	1.11111		MID1	5.65785	42.7853	0.000272254	2.71732	11.9883	11.0822	0.828693	-0.104329	2.71732
SAT1	132.466	234.563	0.000272254	0.819641	125.496	598.876	0.00048703	2.24557	-1.42593		MIR100HG	2.83702	2.87101	0.961338	0.0127237	0.441283	3.63726	0.00048703	1.68592	-1.68592
SAT2	40.0232	86.0123	0.00140102	1.08478	84.216	125.133	0.0655935	0.56575	1.08478		MIR22HG	2.29523	14.2756	0.000272254	2.21278	6.37256	13.6341	0.00048703	0.989096	1.22368
SATB2	13.5236	6.08731	0.000272254	-1.03509	4.13588	4.77672	0.537581	0.169639	-1.03509		MKI67	17.8665	11.7207	0.000518162	-0.568649	10.5187	0.064109	0.00048703	-3.43626	2.86761
SCHIP1	2.57359	2.33687	0.88247	-0.0988786	7.26184	2.20142	0.00131498	-1.36775	1.36775		MLANA	0.431648	0.693375	1	0.242225	1044.08	2145.17	0.00048703	1.03815	-1.03815
SCLY	23.3312	10.1668	0.000749184	-1.12359	9.91169	4.89983	0.142866	-0.887129	-1.12359		MLF1IP	26.168	19.5401	0.0337323	-0.403465	20.0485	2.79555	0.00048703	-2.47134	2.47134
SCML1	16.2079	6.8646	0.000272254	-1.12963	4.08533	2.57805	0.0266576	-0.507168	-1.12963		MLIP	0.404767	16.9659	0.000272254	3.67686	3.60681	13.03	0.00048703	1.60668	2.07018
SCML2	2.32991	0.602628	0.000272254	-1.05504	0.687498	0.648579	1	-0.0336628	-1.05504		MLKL	0.996236	0.126605	1	-0.825301	5.38659	2.15274	0.00048703	-1.01844	1.01844
SCML4	0.0764329	0.231068	1	0.193652	12.7604	5.54503	0.00048703	-1.07205	1.07205		MLLT11	8.10622	17.7103	0.000272254	1.03891	9.65842	6.37538	0.0161534	-0.531204	1.03891
SCRG1	29.98	109.362	0.000272254	1.83283	0.0613026	0	1	-0.0858361	1.83283		MMP1	33.1764	3.83194	0.000272254	-2.82233	0.567076	0.0267066	1	-0.610051	-2.82233
SCRN3	5.73791	12.7166	0.000272254	1.02555	8.77921	10.4187	0.412764	0.223609	1.02555		MMP14	11.9377	32.9771	0.000272254	1.39298	215.952	192.234	0.579437	-0.167027	1.39298
SDC1	8.88449	2.36711	0.000272254	-1.55366	0.47476	0.062873	1	-0.472511	-1.55366		MMP15	39.0959	290.288	0.000272254	2.86092	11.9175	20.152	0.000913677	0.711467	2.14945
SDHAP3	2.15882	6.37683	0.000272254	1.22362	4.33509	7.57905	0.0316797	0.685305	1.22362		MMP17	30.2294	133.231	0.000272254	2.10374	21.9483	48.011	0.00048703	1.09472	1.00902
SDK2	0.00327263	0.0425761	1	0.055439	0.553938	2.31032	0.00048703	1.09104	-1.09104		MMP8	0.632148	0.583049	1	-0.044066	31.2526	7.62405	0.00048703	-1.90298	1.90298
SEC14L5	0.191598	0.172637	1	-0.0231411	0.297788	3.71988	0.00048703	1.8627	-1.8627		MOB3B	4.97164	14.1675	0.000272254	1.34478	0.232401	0.452639	1	0.237204	1.34478
SEL1L3	6.78294	2.7106	0.000272254	-1.06866	0.01976	0	1	-0.0282297	-1.06866		MOSPD1	10.1309	24.0976	0.000272254	1.17298	5.88787	5.8929	0.99502	0.00105317	1.17298
SELENBP1	5.98558	38.2982	0.000272254	2.49201	0.0457085	0	1	-0.0644807	2.49201		MOXD1	8.17343	129.875	0.000272254	3.83458	0.325271	0.338997	1	0.0148653	3.83458
SELM	9.56331	3.43277	0.0031759	-1.25278	23.3574	38.2124	0.0100473	0.68695	-1.25278		MPP3	1.26615	0.632283	0.0135359	-0.473352	2.06659	5.31388	0.00048703	1.04189	-1.04189
SEMA3A	13.0262	6.2317	0.000272254	-0.955717	5.3089	13.2722	0.00048703	1.17775	-2.13346		MPST	39.4162	20.1134	0.000272254	-0.936775	19.8982	35.3142	0.00048703	0.797155	-1.73393
SEMA3B	20.537	56.214	0.000272254	1.40955	2.68045	3.49469	0.357464	0.288339	1.40955		MPZ	8.61232	489.482	0.000272254	5.67317	5.32837	40.8143	0.00048703	2.72409	2.94908
SEMA3E	1.31439	5.18952	0.000272254	1.4192	0.0320792	0.0518748	1	0.0274093	1.4192		MR1	0.182917	0.336968	1	0.176616	2.03483	5.46388	0.00048703	1.09078	-1.09078
SEMA3F	21.2622	3.92693	0.000272254	-2.17584	0.0518406	0.094096	1	0.0568232	-2.17584		MRGPRX3	10.897	1.38024	0.000272254	-2.32142	1.6828	1.99355	0.775937	0.158118	-2.32142
2015-09-03	3.70194	0.650034	0.000272254	-1.51076	0.470976	0.556244	1	0.0812946	-1.51076		MRPL21	114.309	55.3634	0.000272254	-1.03267	69.808	58.2049	0.363185	-0.258196	-1.03267
2015-09-05	28.0865	15.7441	0.000272254	-0.796697	1.4993	3.41217	0.00631222	0.819964	-1.61666		MRPS15	109.614	52.3262	0.000272254	-1.05262	102.15	74.9435	0.0559655	-0.441745	-1.05262
SERINC5	9.99325	21.1645	0.000272254	1.01163	36.3179	23.8723	0.00748203	-0.585328	1.59696		MRPS2	126.322	54.7733	0.000272254	-1.19084	53.0407	46.3893	0.569823	-0.189485	-1.19084
SERPINB2	1.39513	0	0.000272254	-1.2601	0.025177	0	1	-0.035873	-1.2601		MSI1	9.04997	4.68198	0.000272254	-0.822726	2.38906	4.46273	0.000913677	0.688737	-1.51146
SERPINE1	26.77	2.4839	0.000272254	-2.99475	0.252792	0.064567	1	-0.23488	-2.99475		MSRB3	8.22443	19.3583	0.000272254	1.14209	5.96267	8.46891	0.0292117	0.443558	1.14209
SERPINE2	1171.79	565.266	0.000272254	-1.05039	449.189	361.787	0.158251	-0.311408	-1.05039		MST1P2	0.269858	0.702808	1	0.423249	1.03911	4.58101	0.00048703	1.45259	-1.45259
SF3A2	77.3643	35.6094	0.000272254	-1.09798	36.2861	39.5868	0.776655	0.122373	-1.09798		MST1P9	0.0555657	0.43494	1	0.442974	0.261475	1.52973	0.00048703	1.00387	-1.00387
SFTPC	0	0.223266	1	0.290738	4.64075	12.6112	0.00048703	1.27084	-1.27084		MT2A	89.355	63.7171	0.026263	-0.481457	326.393	15.886	0.00048703	-4.27712	4.27712
SFXN2	1.46473	1.27782	0.633825	-0.113776	6.49011	1.98834	0.00048703	-1.32564	1.32564		MTHFD1L	23.6366	10.4879	0.000272254	-1.10069	11.3102	9.40841	0.531626	-0.242105	-1.10069
SGK1	63.8673	155.902	0.000272254	1.2743	191.258	142.22	0.0343225	-0.424811	1.2743		MTMR10	4.58141	10.8368	0.000272254	1.08458	9.77238	12.3581	0.340068	0.310378	1.08458
SGSM2	11.2483	29.4046	0.000272254	1.31171	17.9429	22.7038	0.166005	0.323461	1.31171		MTMR11	2.55498	3.91656	0.0144231	0.467808	2.08916	5.88644	0.00048703	1.15654	-1.15654
SHB	2.90573	0.65276	0.000272254	-1.24071	0.23732	0.166389	1	-0.0851696	-1.24071		MTMR9LP	0.0773046	0.382979	1	0.360353	5.536	16.3591	0.00048703	1.40921	-1.40921
SHC2	6.11231	15.51	0.000272254	1.21495	0	0	1	0	1.21495		MTRNR2L6	35.5686	119.028	0.000272254	1.71469	129.187	203.56	0.00048703	0.651939	1.06276
SHC4	3.51938	11.0631	0.0156005	1.4164	9.07675	29.1695	0.00048703	1.58206	-1.58206		MTSS1	0.894073	6.52339	0.000272254	1.98989	4.07478	4.38733	0.818289	0.0862252	1.98989
SHROOM2	4.51425	4.22149	0.692139	-0.0787031	14.1184	6.54338	0.00048703	-1.00302	1.00302		MTSS1L	19.6882	25.049	0.0694041	0.33242	6.69927	22.5268	0.00048703	1.61151	-1.61151
SIDT2	3.68611	11.1107	0.000272254	1.36982	11.3861	68.9731	0.00048703	2.49808	-1.12826		MVP	21.6874	73.5936	0.000272254	1.71716	46.2064	49.2602	0.854263	0.0904339	1.71716
SIVA1	102.721	39.0023	0.000272254	-1.37455	26.1559	16.8435	0.020574	-0.605867	-1.37455		MXD3	51.0196	33.1354	0.0164599	-0.607787	29.1778	13.9662	0.00048703	-1.01178	1.01178
SLAIN1	12.7243	36.1848	0.000272254	1.43798	2.88712	0.953965	0.00048703	-0.992297	2.43028		MXRA8	0.885414	0.461107	1	-0.36782	1.96892	5.60208	0.00048703	1.15298	-1.15298
SLAMF7	0.816756	0.36735	1	-0.409982	2.21054	0.221	0.00347855	-1.39475	1.39475		MYADM	22.3085	14.669	0.000973175	-0.572943	12.6006	23.2997	0.00048703	0.837268	-1.41021
SLC12A8	3.72911	0.538872	0.000272254	-1.6197	0.0893305	0.290142	1	0.244088	-1.6197		MYBL1	3.80869	3.94269	0.856114	0.0396525	2.23424	0.266734	0.00048703	-1.35231	1.35231
SLC13A3	0.233453	2.53078	0.00966453	1.51728	0.930814	2.77144	0.103173	0.965906	1.51728		MYBL2	66.384	76.1929	0.322054	0.196062	51.3857	0.78579	0.00048703	-4.87454	4.87454
SLC16A3	24.2799	4.00665	0.000272254	-2.33607	0.217432	0.177633	1	-0.0479512	-2.33607		MYEF2	5.16577	12.0778	0.000272254	1.08477	35.4959	50.3162	0.109692	0.49168	1.08477
SLC16A4	3.2638	20.3538	0.000272254	2.32428	12.5477	24.0003	0.00048703	0.883897	1.44038		MYH14	6.85921	2.74815	0.000272254	-1.06821	9.57665	8.31024	0.542473	-0.183992	-1.06821
SLC16A6	2.59718	0.68844	0.000272254	-1.09118	27.3879	0.915267	0.00048703	-3.88966	2.79848		MYL6	207.87	1035.95	0.000272254	2.31167	587.535	481.7	0.213128	-0.286001	2.31167
SLC18A1	11.6976	2.11546	0.000272254	-2.02704	0.250955	0.152559	1	-0.118189	-2.02704		MYL9	4.28763	39.2992	0.000272254	2.93006	0	0.0755526	1	0.105078	2.93006
SLC1A4	1.19205	0.886047	0.159436	-0.216915	87.9509	184.557	0.00048703	1.06078	-1.06078		MYO19	30.1967	10.5831	0.000272254	-1.42937	17.737	12.6704	0.197295	-0.454835	-1.42937
SLC1A5	157.473	25.7135	0.000272254	-2.5686	71.8538	28.5384	0.00048703	-1.30241	-1.26618		MYO1B	21.8482	48.1741	0.000272254	1.10582	30.4333	28.7261	0.852078	-0.0805635	1.10582
SLC22A17	10.3375	13.5864	0.0654139	0.363521	3.49229	8.92082	0.00048703	1.14301	-1.14301		MYO5B	2.92518	0.497477	0.000272254	-1.39022	0.924654	0.276421	1	-0.592495	-1.39022
SLC25A16	2.26518	7.77313	0.000272254	1.42593	5.05438	6.95778	0.107479	0.394387	1.42593		MYOF	0.714095	1.45992	0.000272254	0.521164	22.1277	7.31986	0.00048703	-1.47499	1.99615
SLC25A4	18.9228	26.9089	0.00374164	0.486305	26.0736	11.9652	0.00048703	-1.06224	1.54855		MZT2A	47.0253	19.6502	0.000272254	-1.21764	19.3359	15.0066	0.385608	-0.345362	-1.21764
SLC25A45	1.2465	5.40749	0.000272254	1.51208	3.86405	5.44931	0.117224	0.406987	1.51208		N4BP2L1	0.0796971	0.118974	1	0.0515499	0.801098	3.96911	0.00048703	1.46411	-1.46411
SLC27A3	69.5884	3.34138	0.000272254	-4.02321	4.87203	4.05339	0.545188	-0.216608	-4.02321		NAGK	11.3678	30.9351	0.000272254	1.36855	43.2871	37.5039	0.538453	-0.201882	1.36855
SLC2A11	4.19744	11.0387	0.000272254	1.21181	8.5712	10.5065	0.315075	0.265677	1.21181		NAIP	1.32877	4.43613	0.000272254	1.22301	0.42945	1.05144	1	0.521177	1.22301
SLC2A13	2.87178	3.20312	0.507137	0.118464	1.62192	5.2989	0.00048703	1.26448	-1.26448		NAP1L3	1.81636	6.11678	0.000272254	1.33739	0.279129	0.660285	1	0.376269	1.33739
SLC30A3	3.77686	1.31574	0.000272254	-1.04459	3.8112	2.73292	0.223248	-0.366092	-1.04459		NAT8L	7.51687	2.61515	0.000272254	-1.23627	5.10302	4.44354	0.551265	-0.164978	-1.23627
SLC35D2	12.653	30.64	0.000272254	1.21253	29.4159	38.6693	0.117389	0.383197	1.21253		NAV2	1.04992	5.6929	0.000272254	1.70706	30.0628	7.37898	0.00048703	-1.89034	3.59741
SLC38A7	8.15319	21.5456	0.000272254	1.3005	16.7623	14.3934	0.51069	-0.206506	1.3005		NAV3	1.1958	6.31434	0.000272254	1.73598	0.856236	2.03072	0.00048703	0.70728	1.0287
SLC39A4	8.24508	3.53876	0.000272254	-1.02639	0.877332	0.29782	1	-0.532594	-1.02639		NCALD	4.61985	9.03326	0.000272254	0.836187	2.07904	0.985833	0.00131498	-0.632736	1.46892
SLC44A2	25.36	28.1396	0.499206	0.144631	11.2926	28.6064	0.00048703	1.26812	-1.26812		NCAM1	1.35171	5.81578	0.000272254	1.53517	19.0589	27.8406	0.00748203	0.523859	1.01131
SLC44A3	0.0607317	0.146459	1	0.112125	4.60506	10.8443	0.00048703	1.07939	-1.07939		NCAM2	0.956978	8.10364	0.000272254	2.21782	0.806084	0.906036	1	0.0777104	2.21782
SLC5A10	0.704212	0.260461	1	-0.435153	1.53009	4.85779	0.00048703	1.21117	-1.21117		NCAPG	24.8716	12.9843	0.000272254	-0.887561	10.6768	0.17193	0.00948776	-3.31669	2.42913
SLC6A15	37.066	15.44	0.000272254	-1.21129	12.473	14.4296	0.51162	0.19563	-1.21129		NCAPG2	27.5688	16.1238	0.000272254	-0.738438	21.3323	5.27016	0.00048703	-1.83256	1.09412
SLC7A11	6.73518	1.15437	0.000272254	-1.84417	0.778031	0.391156	1	-0.353996	-1.84417		NCAPH	19.502	12.4094	0.000272254	-0.61252	7.00025	0.410644	0.00048703	-2.50369	1.89117
SLC7A5	159.005	228.313	0.000749184	0.519201	192.76	125.766	0.00048703	-0.612103	1.1313		NCS1	34.9541	29.0233	0.167496	-0.260074	27.9842	13.0243	0.00048703	-1.04734	1.04734
SLC8A1	2.946	0.582735	0.000272254	-1.31797	0.0645096	0.0197115	1	-0.0620279	-1.31797		NDRG1	18.5559	4.43905	0.000272254	-1.84618	16.0814	22.9648	0.0229332	0.488491	-1.84618
SLC9A7	7.11776	3.00721	0.000272254	-1.01848	0.225065	0.0575365	1	-0.212151	-1.01848		NDST1	16.3584	40.2844	0.000272254	1.24996	37.9516	39.9889	0.865385	0.0735507	1.24996
SLCO4A1	3.05799	0.303775	0.000749184	-1.63807	34.0834	25.77	0.269377	-0.390171	-1.63807		NDUFA12	144.7	114.817	0.0900126	-0.331154	70.6925	33.8352	0.00048703	-1.04128	1.04128
SLCO5A1	2.24639	1.70934	0.139579	-0.260895	3.33717	0.183167	0.00048703	-1.8741	1.8741		NDUFS5	367.219	284.7	0.0484821	-0.366063	331.424	149.32	0.00048703	-1.14499	1.14499
SLITRK6	0.184343	0.556777	1	0.394475	1.26063	3.54181	0.00048703	1.00654	-1.00654		NEAT1	106.99	383.352	0.000272254	1.83153	383.384	376.947	0.964327	-0.0243643	1.83153
SMAD3	8.78702	5.8079	0.000518162	-0.52366	16.902	31.272	0.00048703	0.850162	-1.37382		NEDD9	18.2175	28.2744	0.000272254	0.607219	17.4286	10.1797	0.00048703	-0.721065	1.32828
SMPD4	30.5325	14.2192	0.000272254	-1.05095	12.4125	9.04431	0.176548	-0.4172	-1.05095		NEFL	118.008	27.6979	0.000272254	-2.05204	0.0689759	0.0326192	1	-0.049921	-2.05204
SMS	170.636	155.708	0.528927	-0.131273	90.0462	36.6846	0.00048703	-1.27262	1.27262		NEGR1	0.415559	4.00902	0.000272254	1.82316	0.259692	0.155606	1	-0.124421	1.82316
SNAI2	2.34659	33.2301	0.000272254	3.3545	95.7866	253.365	0.00048703	1.39402	1.96048		NEK2	24.5768	14.9652	0.000272254	-0.679905	12.0085	0.648506	0.00048703	-2.98022	2.30032
SNCB	5.21705	1.74269	0.000749184	-1.18064	0.039375	0.67057	1	0.684624	-1.18064		NEK8	1.39574	2.26849	0.0174608	0.448153	1.45586	4.49306	0.00048703	1.16138	-1.16138
SNCG	6.65943	2.42539	0.00118999	-1.16097	0.068873	0	1	-0.0960904	-1.16097		NEO1	0.306506	0.224301	1	-0.0937555	6.91735	17.7165	0.00048703	1.24122	-1.24122
SNHG7	69.418	59.2946	0.533885	-0.223915	64.9085	141.21	0.00048703	1.10949	-1.10949		NES	118.237	240.806	0.000272254	1.02002	32.269	13.2231	0.00048703	-1.22594	2.24596
SNX25	13.0283	4.86849	0.000272254	-1.25728	9.43257	8.23009	0.597709	-0.176678	-1.25728		NFATC2	0.238365	11.1982	0.000272254	3.30016	51.1105	107.126	0.00048703	1.05307	2.24709
SOCS6	4.532	5.49274	0.169548	0.231026	2.85769	7.23494	0.00048703	1.09402	-1.09402		NFKBIZ	3.12229	1.41213	0.0112375	-0.773138	16.5261	5.67858	0.00048703	-1.39189	1.39189
SORBS2	0.117205	0.76066	1	0.656222	2.82356	10.6473	0.00048703	1.60701	-1.60701		NGFR	2.85372	44.8424	0.000272254	3.57236	3.10377	0.727299	0.00048703	-1.24843	4.82079
SORT1	8.87029	37.0117	0.000272254	1.94528	38.6358	44.9033	0.415499	0.211794	1.94528		NHEG1	5.97692	0.514766	0.000272254	-2.2035	0.197654	0.179767	1	-0.0217092	-2.2035
SOX11	3.12706	0.327702	0.000272254	-1.63618	0.047346	0.0820176	1	0.0469858	-1.63618		NID2	1.59804	4.83639	0.000272254	1.16765	0.0530163	0.0998919	1	0.062834	1.16765
SOX13	2.25889	10.1847	0.000272254	1.77907	22.8443	21.8914	0.909158	-0.0588387	1.77907		NIPSNAP3A	5.003	11.6876	0.000272254	1.07966	12.5496	14.242	0.61485	0.169802	1.07966
SOX5	13.0341	8.29325	0.000272254	-0.594681	9.36805	14.8876	0.00170144	0.615757	-1.21044		NLE1	16.7331	4.7939	0.000272254	-1.61384	15.3957	13.1397	0.472194	-0.213566	-1.61384
SOX8	5.84189	1.68255	0.000272254	-1.35079	0.347477	1.11606	1	0.65112	-1.35079		NLK	15.0601	34.6127	0.000272254	1.14891	12.4288	18.413	0.0125059	0.531693	1.14891
SPARC	147.196	549.968	0.000272254	1.89446	382.463	242.006	0.000913677	-0.658095	2.55256		NLN	6.2064	2.21553	0.000272254	-1.16422	6.1053	5.04461	0.347343	-0.233246	-1.16422
SPATA6	2.76063	3.54714	0.0949029	0.273985	3.15294	8.49469	0.00048703	1.19299	-1.19299		NMB	19.7204	9.03559	0.000272254	-1.04593	0.0520536	0	1	-0.0732082	-1.04593
SPATS1	23.9861	1.1758	0.000272254	-3.52151	6.43908	0.280226	0.0735557	-2.53873	-3.52151		NNMT	0	0	1	0	11.1891	0	0.00048703	-3.60752	3.60752
SPATS2L	29.137	7.18726	0.000272254	-1.88008	8.35765	8.6624	0.929242	0.0462353	-1.88008		NOA1	14.5532	10.6004	0.019851	-0.423037	9.86639	21.5525	0.00048703	1.05341	-1.05341
SPC24	17.9795	1.60395	0.000272254	-2.86567	10.7325	0.939197	0.0143619	-2.59698	-2.86567		NOC4L	45.3395	21.9659	0.000272254	-1.01275	12.1533	8.06774	0.0278442	-0.53661	-1.01275
SPOCK1	0.133648	1.50019	0.000272254	1.14106	35.7797	28.8895	0.19546	-0.299271	1.14106		NOS2	1.46897	0.172586	0.000272254	-1.07422	0	0	1	0	-1.07422
SPRY1	42.3744	4.14913	0.000272254	-3.07444	4.81192	1.06263	0.00048703	-1.49453	-1.57991		NOV	3.79259	217.341	0.000272254	5.50963	10.7463	6.07425	0.00048703	-0.731557	6.24119
SPRY4	274.104	8.74773	0.000272254	-4.81877	35.766	2.10021	0.00048703	-3.56793	-1.25083		NPAS1	7.96221	0.655905	0.000272254	-2.43623	0.842478	0.448398	1	-0.347189	-2.43623
SPRYD5	1.21547	0.655821	0.0845908	-0.420066	6.04322	1.2101	0.00048703	-1.67212	1.67212		NPAS2	26.0002	4.75503	0.000272254	-2.23007	25.0935	17.5157	0.0181595	-0.494941	-2.23007
SPSB1	3.26145	15.0605	0.000272254	1.9141	38.4916	40.2402	0.900323	0.0625055	1.9141		NPAS3	0.200464	1.81448	0.000272254	1.22928	0.266857	1.20753	1	0.801179	1.22928
SPTAN1	26.4592	66.8569	0.000272254	1.30521	46.1573	60.9703	0.0594252	0.394096	1.30521		NPM1	932.422	409.179	0.000272254	-1.18628	867.181	696.393	0.1526	-0.316024	-1.18628
SPTBN2	13.4542	5.69076	0.000272254	-1.11125	0.719507	1.02279	1	0.234352	-1.11125		NPM3	93.5033	25.613	0.000272254	-1.82823	31.3057	21.39	0.0229332	-0.528934	-1.82823
SRCIN1	0.552521	2.81913	0.000272254	1.29863	0.429185	0.534683	1	0.102748	1.29863		NPR1	31.1533	0.226647	0.000272254	-4.71217	0.0605941	0	1	-0.0848726	-4.71217
SRGN	0	0	1	0	5.04283	14.562	0.00048703	1.36473	-1.36473		NQO1	80.3677	171.453	0.000272254	1.08368	429.037	245.435	0.00048703	-0.803254	1.88693
SRPX	114.139	51.6378	0.000272254	-1.12921	90.6108	135.038	0.00170144	0.57042	-1.69963		NR2F1	1.24358	5.93	0.000272254	1.62705	2.6939	3.69403	0.219756	0.345682	1.62705
SSFA2	170.879	78.8395	0.000272254	-1.10622	20.0052	31.04	0.00131498	0.609128	-1.71535		NR4A3	0.311686	0.433787	1	0.128408	9.03382	1.01696	0.00048703	-2.31462	2.31462
SSPN	0.0438233	0.107979	1	0.086053	1.97909	5.92375	0.00048703	1.21668	-1.21668		NR5A2	0.0527068	0.416234	1	0.427956	1.37089	8.45469	0.00048703	1.9956	-1.9956
ST3GAL6	117.122	47.9025	0.000272254	-1.2723	46.2503	36.2814	0.152745	-0.341867	-1.2723		NRCAM	0.757285	1.38547	0.000749184	0.440925	7.81703	2.25613	0.00048703	-1.43713	1.87806
ST5	14.1049	50.5969	0.000272254	1.77227	42.3289	52.767	0.206148	0.311391	1.77227		NREP	11.9397	75.7386	0.000272254	2.56815	37.9603	97.4086	0.00048703	1.33678	1.23137
ST6GALNAC2	25.0257	134.185	0.000272254	2.37693	46.0888	86.1869	0.00048703	0.888727	1.4882		NS3BP	1.41279	2.57628	0.0436819	0.567757	2.05943	5.45924	0.00170144	1.0781	-1.0781
STARD5	2.69404	10.5468	0.000272254	1.64422	16.5492	17.6697	0.97092	0.0892935	1.64422		NTHL1	43.1127	16.158	0.000272254	-1.36231	17.6691	11.686	0.0407106	-0.557415	-1.36231
STC1	8.01608	0.465437	0.000272254	-2.62117	0.281295	0	1	-0.357603	-2.62117		NTN4	0.192016	3.31843	0.000272254	1.8571	1.18592	1.79375	0.127768	0.353962	1.8571
STK32A	2.19247	31.0265	0.000272254	3.32652	18.2339	47.9483	0.00048703	1.34761	1.97891		NTNG2	0.388772	0.738288	1	0.323857	1.91205	5.30092	0.00048703	1.11353	-1.11353
STK38	7.5302	16.2724	0.000272254	1.01782	8.31343	11.3072	0.0637228	0.402118	1.01782		NUAK1	2.25887	6.32078	0.000272254	1.16763	0.0229408	0.0420625	1	0.0267192	1.16763
STXBP1	51.1124	91.7858	0.000272254	0.832277	107.281	72.5844	0.00279439	-0.557308	1.38959		NUCB2	68.7268	60.3301	0.370676	-0.185118	23.2446	10.9139	0.00048703	-1.02502	1.02502
STXBP5	21.4791	9.07487	0.000272254	-1.15782	1.99809	2.25678	0.631862	0.119403	-1.15782		NUDT1	74.0427	54.6123	0.0215223	-0.432308	63.6147	23.5978	0.00048703	-1.39333	1.39333
SULF1	0.161972	1.46355	0.000272254	1.08416	0.240475	1.21417	1	0.835873	1.08416		NUDT18	3.89246	6.26056	0.0121742	0.569521	8.51458	20.7984	0.00048703	1.19601	-1.19601
SURF2	38.3744	26.8257	0.0132351	-0.50084	27.0547	12.6301	0.00048703	-1.04145	1.04145		NUDT4P1	36.8599	106.565	0.000272254	1.50647	45.9347	65.5912	0.0106052	0.504677	1.50647
SUV39H1	12.5475	2.36691	0.000272254	-2.00853	5.06731	2.23712	0.00048703	-0.906346	-1.10218		NUF2	32.4512	18.1977	0.000272254	-0.801124	11.1554	0.533061	0.00048703	-2.98711	2.18599
SVIL	15.7554	18.5213	0.238539	0.220423	48.8213	168.493	0.00048703	1.76639	-1.76639		NUP210	25.4525	11.2694	0.000272254	-1.10834	0.0284692	0	1	-0.0404986	-1.10834
SWT1	1.11669	3.23863	0.00902654	1.00179	2.5875	4.70831	0.106034	0.670085	1.00179		NUSAP1	52.8038	37.2375	0.00428237	-0.49272	63.9337	1.79651	0.00048703	-4.53727	4.04455
SYBU	0.384588	1.82895	0.000272254	1.03081	0.549458	0.901368	1	0.295274	1.03081		NXPH4	1.63204	0.368433	0.0145642	-0.943657	23.1142	55.8633	0.00048703	1.23761	-1.23761
SYT11	3.13647	9.96538	0.000272254	1.40648	0.984712	0.90167	1	-0.0616628	1.40648		NXT1	37.0901	16.3513	0.000272254	-1.13437	8.9175	6.0625	0.130791	-0.489798	-1.13437
SYT14	1.07965	4.2324	0.000272254	1.33113	1.45378	1.73899	0.555004	0.158638	1.33113		OGDHL	8.54892	2.59726	0.000272254	-1.40844	0.171998	0.162425	1	-0.0118325	-1.40844
SYTL5	29.4689	2.93306	0.000272254	-2.95361	0	0	1	0	-2.95361		OLFML2A	0.664334	57.4482	0.000272254	5.13414	4.42811	11.4987	0.00048703	1.20326	3.93089
TBC1D10A	28.2884	59.1529	0.000272254	1.0383	31.4844	33.7213	0.836988	0.0960739	1.0383		OLFML2B	0.283387	0.984706	1	0.628969	0.604689	2.35157	0.00048703	1.06254	-1.06254
TBC1D7	60.4771	144.028	0.000272254	1.23821	157.972	104.716	0.00243336	-0.588579	1.82679		OLFML3	0.537238	2.5173	0.000749184	1.19413	5.07251	5.7318	0.743392	0.148699	1.19413
TBKBP1	6.54201	6.44944	0.94309	-0.0178171	6.76454	15.2374	0.00048703	1.06435	-1.06435		OLIG2	5.53449	0.918232	0.000272254	-1.7683	0.271549	0.109146	1	-0.197138	-1.7683
TBL3	39.5938	19.0084	0.000272254	-1.02065	15.6004	10.5361	0.0156491	-0.525062	-1.02065		OPN3	0.897515	2.43272	0.0318499	0.855241	8.06385	27.2063	0.00048703	1.63782	-1.63782
TCEAL1	5.96662	13.5689	0.000272254	1.06436	9.93302	11.9499	0.490572	0.244249	1.06436		OPRL1	1.05491	0.702518	0.131577	-0.271405	0.31848	2.67149	0.00048703	1.47749	-1.47749
TCTA	7.60469	19.1455	0.000272254	1.22726	48.3146	62.8859	0.0967133	0.373483	1.22726		OR5J2	0	0	1	0	0.685874	5.19596	0.00948776	1.87783	-1.87783
TCTN2	6.91015	4.44031	0.00181473	-0.540016	7.28093	10.7716	0.00948776	0.507446	-1.04746		ORC1	8.63677	5.75076	0.00181473	-0.5135	5.35652	0.533596	0.00048703	-2.05132	1.53782
TES	21.7434	39.261	0.000272254	0.823935	35.7925	20.7518	0.00048703	-0.758277	1.58221		OSBPL10	33.3776	15.1373	0.000272254	-1.09107	2.48776	1.71465	0.107785	-0.361535	-1.09107
TESC	17.8321	1.79593	0.000272254	-2.75179	6.92873	1.83746	0.00279439	-1.48249	-1.2693		OSGIN1	3.09838	11.8654	0.000272254	1.65037	29.447	42.5679	0.0188927	0.516965	1.65037
TFAP2A	8.36189	74.6944	0.000272254	3.01531	52.4711	169.862	0.00048703	1.676	1.33931		OSMR	8.04651	6.80576	0.341263	-0.212822	32.7342	11.646	0.00048703	-1.41553	1.41553
TFB1M	14.6359	5.33557	0.000272254	-1.30332	5.48854	4.20785	0.275738	-0.317206	-1.30332		OTUD1	0.722962	1.30508	0.0245198	0.419926	1.97717	5.017	0.00048703	1.0151	-1.0151
TFPI2	30.0193	9.57449	0.000272254	-1.55258	0	0	1	0	-1.55258		PADI2	0.103324	6.93277	0.000749184	2.84597	0	0	1	0	2.84597
TFRC	68.363	52.861	0.0299454	-0.364925	86.3294	35.0902	0.00048703	-1.27486	1.27486		PAG1	2.0549	10.1471	0.000272254	1.86747	4.41466	6.57645	0.00806146	0.484651	1.38282
TGFA	50.9197	4.46628	0.000272254	-3.24765	1.87613	2.82007	0.0381751	0.40947	-3.24765		PALLD	9.75517	40.5728	0.000272254	1.95061	14.2991	12.1843	0.459352	-0.214626	1.95061
TGFB2	1.19998	7.41211	0.000272254	1.93498	0.676369	0.865297	1	0.154066	1.93498		PAM16	73.5659	26.5168	0.00737221	-1.4382	22.2827	17.3224	0.720962	-0.34565	-1.4382
TGM2	18.6198	2.72268	0.000272254	-2.3979	0.106389	0	1	-0.145859	-2.3979		PAN2	4.74676	6.67906	0.227712	0.418181	20.6504	46.937	0.00048703	1.14675	-1.14675
THBS1	1.246	44.7225	0.000272254	4.34747	0.26056	0.237984	1	-0.0260721	4.34747		PAPSS2	4.50629	1.14222	0.000272254	-1.36197	7.65723	7.3822	0.928163	-0.0465765	-1.36197
THBS2	724.257	41.851	0.000272254	-4.08109	0.67581	0.685993	1	0.00873996	-4.08109		PAQR5	4.33922	0.568195	0.000272254	-1.76752	0.273613	0.354837	1	0.0891923	-1.76752
THTPA	7.01132	15.3416	0.00336417	1.02844	7.74088	13.2104	0.0834451	0.701097	1.02844		PAQR8	3.33426	3.41587	0.905176	0.026912	3.24809	10.9677	0.00048703	1.49426	-1.49426
TIMM50	58.5223	49.6575	0.238325	-0.232654	77.8141	25.5928	0.00048703	-1.56742	1.56742		PARD3B	0.491386	7.22221	0.000272254	2.46287	1.46283	3.55621	0.00048703	0.887517	1.57536
TIMP3	61.7003	278.163	0.000272254	2.15456	215.191	112.302	0.00048703	-0.932133	3.0867		PARVA	3.16497	8.23881	0.000272254	1.1494	34.2056	43.3609	0.11478	0.333484	1.1494
TJP2	4.46466	3.36909	0.0572601	-0.322799	15.0125	38.1613	0.00048703	1.29023	-1.29023		PARVG	1.43787	4.66543	0.000272254	1.21656	0	0	1	0	1.21656
TM4SF19	10.9475	1.58345	0.000272254	-2.20934	9.371	0.532853	0.111048	-2.75826	-2.20934		PBK	52.7616	30.6604	0.000272254	-0.763897	25.7768	0.785457	0.00048703	-3.90662	3.14272
TM7SF2	12.7663	29.1791	0.000272254	1.13241	9.07532	3.73349	0.00048703	-1.08985	2.22226		PC	12.1827	4.90158	0.000272254	-1.15947	15.9384	15.6305	0.966579	-0.0264661	-1.15947
TMEM107	5.11935	3.27627	0.00997722	-0.517025	5.97073	9.8107	0.00508703	0.633078	-1.1501		PCDH1	9.25781	42.2511	0.000272254	2.07601	19.8612	35.655	0.00048703	0.813188	1.26283
TMEM109	87.7838	42.282	0.000272254	-1.03653	58.7938	50.6587	0.469142	-0.210985	-1.03653		PCDH17	0.0922421	1.40694	0.000272254	1.13991	0.0460702	0.0967723	1	0.0682844	1.13991
TMEM140	13.6319	15.5985	0.680713	0.181936	14.7435	42.6941	0.00048703	1.47268	-1.47268		PCDHGB7	2.23889	1.0014	0.134759	-0.69449	6.27264	20.17	0.00131498	1.54147	-1.54147
TMEM143	2.05764	6.08382	0.000272254	1.21211	4.49686	6.70817	0.0421523	0.487781	1.21211		PCK2	21.7183	6.93528	0.000272254	-1.5175	9.30677	8.21618	0.66054	-0.161351	-1.5175
TMEM158	52.4718	1.84144	0.000272254	-4.23408	3.07914	1.45883	0.0439447	-0.730293	-4.23408		PCNA	184.612	153.62	0.20474	-0.263563	65.2124	18.8349	0.00048703	-1.73906	1.73906
TMEM22	6.09933	1.97541	0.000272254	-1.25459	0	0	1	0	-1.25459		PCNA-AS1	274.905	246.78	0.779582	-0.155112	103.048	29.0539	0.00690272	-1.79163	1.79163
TMEM229B	6.82962	18.7975	0.000272254	1.3383	8.74795	9.91769	0.632493	0.163497	1.3383		PCOLCE2	11.9907	2.59216	0.000272254	-1.85456	0.187987	0.216901	1	0.0346928	-1.85456
TMEM234	2.58383	6.37307	0.000272254	1.04076	6.70782	9.34411	0.174751	0.424415	1.04076		PCSK1	2.63571	0.475161	0.000272254	-1.30136	0.00929823	0	1	-0.0133525	-1.30136
TMEM50B	9.07243	20.5456	0.00201348	1.09698	12.4356	15.74	0.638976	0.317239	1.09698		PCSK2	0.0323956	0.181859	1	0.195062	2.29857	10.7128	0.00048703	1.82817	-1.82817
TMEM54	32.1721	13.3005	0.000272254	-1.2139	23.1365	30.4436	0.121942	0.38155	-1.2139		PCSK5	2.46651	2.18997	0.579096	-0.119941	3.80909	15.8786	0.00048703	1.81136	-1.81136
TMEM63A	3.08004	7.6961	0.000272254	1.09179	12.2416	12.9466	0.925867	0.074836	1.09179		PDE1C	11.3781	7.93916	0.00619598	-0.469579	3.62631	5.90679	0.00601281	0.578153	-1.04773
TMEM64	8.40654	22.738	0.000272254	1.33546	12.5292	12.2827	0.962557	-0.0265281	1.33546		PDE4A	8.0774	3.16018	0.000272254	-1.12563	0.0601179	0.0969703	1	0.0492997	-1.12563
TMEM67	37.6949	14.4158	0.000272254	-1.32773	4.15837	5.44287	0.178422	0.320788	-1.32773		PDE4B	10.0723	13.7616	0.016178	0.414894	12.8186	4.60354	0.00048703	-1.3022	1.3022
TMEM80	6.93816	14.9465	0.015301	1.00636	12.1018	27.4077	0.00048703	1.11652	-1.11652		PDE5A	0.398144	2.11901	0.000272254	1.15758	0.532197	0.714566	1	0.162242	1.15758
TMEM87A	28.839	89.2409	0.000272254	1.59658	40.2476	59.9295	0.00279439	0.562831	1.03375		PDE7B	5.01536	1.87864	0.000272254	-1.06326	0.432498	0.184168	1	-0.274659	-1.06326
TMSB15A	17.9318	4.8545	0.000272254	-1.69319	8.1899	4.30472	0.0715145	-0.792773	-1.69319		PDE8A	20.3546	9.00265	0.000272254	-1.09416	8.65987	12.449	0.021524	0.477423	-1.09416
TNFAIP3	24.8753	1.91439	0.000272254	-3.15031	2.89077	0.936567	0.00048703	-1.00655	-2.14376		PDGFA	17.5455	7.37137	0.000272254	-1.14753	3.14958	4.45946	0.12536	0.395793	-1.14753
TNFAIP6	7.68721	2.31151	0.000272254	-1.3914	0.140624	0.365056	1	0.259137	-1.3914		PDGFC	4.1058	11.939	0.000272254	1.34152	0.822382	0.286324	1	-0.502571	1.34152
TNFRSF14	37.5523	120.902	0.000272254	1.66083	200.673	241.708	0.288878	0.267204	1.66083		PDK4	0.0178218	0	1	-0.025485	12.3798	3.62165	0.00048703	-1.53358	1.53358
TNFRSF21	12.5002	80.887	0.000272254	2.60065	15.3159	18.061	0.437219	0.224345	2.60065		PDZD2	0.0320978	0.144275	1	0.148854	0.134233	1.92812	0.00048703	1.36826	-1.36826
TNFSF13B	1.50341	0.184244	0.000749184	-1.07993	0.476911	0.201253	1	-0.298043	-1.07993		PEA15	42.6611	143.311	0.000272254	1.72476	148.256	88.4554	0.00048703	-0.738548	2.46331
TNS1	0.0998816	0.316301	1	0.259141	8.87911	19.4965	0.00048703	1.05292	-1.05292		PELI1	17.2449	4.6501	0.000272254	-1.69114	3.2483	2.15777	0.045799	-0.42798	-1.69114
TOP1	157.365	48.972	0.000272254	-1.66406	45.288	44.3107	0.95515	-0.0307864	-1.66406		PER1	5.58925	3.66653	0.0022132	-0.497764	2.2816	3.89368	0.00380559	0.57652	-1.07428
TOPBP1	23.8836	8.05232	0.000272254	-1.45884	13.8541	10.3613	0.0785825	-0.386733	-1.45884		PFDN2	193.798	89.8342	0.000272254	-1.10067	117.898	58.4777	0.0135541	-0.999304	-1.10067
TOX	0.213735	1.64924	0.000272254	1.12613	0.326983	1.04629	1	0.624861	1.12613		PFN2	117.423	478.42	0.000272254	2.01734	81.6414	91.7309	0.600224	0.166185	2.01734
TOX2	0.905326	0.105117	0.0231611	-0.785839	3.85222	0.800427	0.00048703	-1.43031	1.43031		PGAM2	1.51765	6.31775	0.00118999	1.53932	1.63626	5.96612	0.0125059	1.40186	1.53932
TP53I11	8.30589	1.80231	0.000272254	-1.73153	0.26321	0.237058	1	-0.0301814	-1.73153		PGF	35.3891	64.6457	0.000272254	0.851194	4.80942	1.34067	0.00048703	-1.31147	2.16267
TP53INP1	1.63144	21.2907	0.000272254	3.08252	6.15984	20.1106	0.00048703	1.55997	1.52255		PGRMC1	69.5694	146.567	0.000272254	1.06426	26.4185	32.9025	0.245144	0.306242	1.06426
TP53INP2	14.4465	74.4104	0.000272254	2.28748	42.7271	67.5186	0.000913677	0.647968	1.63952		PGRMC2	14.9444	34.3877	0.000272254	1.1502	12.713	15.4351	0.338065	0.261236	1.1502
TP53RK	11.3557	27.5584	0.000272254	1.20874	21.3449	25.6735	0.351767	0.255462	1.20874		PHACTR1	0.487783	16.3942	0.000272254	3.54737	13.683	22.3695	0.00048703	0.67048	2.87689
TP73	2.73711	0.194159	0.000272254	-1.64593	0.0524127	0	1	-0.0737006	-1.64593		PHF19	73.9904	43.3704	0.00201348	-0.757108	53.0137	10.8604	0.00048703	-2.18717	1.43006
TPD52L1	24.1485	31.8627	0.0322294	0.385979	10.5141	4.55195	0.00048703	-1.05234	1.05234		PHGDH	126.457	24.346	0.000272254	-2.33018	90.0572	41.382	0.00048703	-1.10332	-1.22686
TPI1	968.531	771.823	0.0569632	-0.327149	495.759	237.829	0.00048703	-1.05657	1.05657		PHKA1	8.2172	3.28204	0.000272254	-1.10603	3.12944	2.62989	0.440667	-0.18602	-1.10603
TPMT	16.4095	50.5501	0.000272254	1.5661	15.9257	17.8793	0.648895	0.15759	1.5661		PHLDA2	221.905	9.4194	0.000272254	-4.41908	4.96982	0.592822	0.0381751	-1.9061	-4.41908
TPRN	15.6476	33.262	0.000272254	1.0413	9.42391	10.4721	0.732104	0.138233	1.0413		PHLDA3	52.0771	64.011	0.140406	0.292594	182.081	77.3565	0.00048703	-1.22436	1.22436
TRIM2	8.02413	46.1014	0.000272254	2.38391	36.045	57.0897	0.00048703	0.649004	1.73491		PHLDB2	1.33843	36.0525	0.000272254	3.98596	7.33111	2.7487	0.00048703	-1.15212	5.13808
TRIM63	3.76818	22.5881	0.000272254	2.30655	124.216	133.309	0.796523	0.101137	2.30655		PIF1	6.34856	4.45392	0.0298131	-0.430168	3.70251	0.863497	0.00048703	-1.33542	1.33542
TRIM7	3.20444	0.836055	0.000272254	-1.1953	0.614759	0.776982	1	0.13811	-1.1953		PIGZ	0.982281	1.25429	0.405997	0.185512	1.11039	3.67839	0.00048703	1.1485	-1.1485
TRIP10	22.6182	6.99447	0.000272254	-1.56282	17.5116	20.3495	0.506453	0.205773	-1.56282		PIK3AP1	0.501915	0.0775229	1	-0.479085	7.73204	2.20221	0.00048703	-1.44725	1.44725
TRPM1	0.191088	10.3813	0.000272254	3.25631	303.732	386.485	0.198213	0.346599	3.25631		PIK3R3	2.61451	19.2802	0.000272254	2.4882	12.5707	22.8685	0.00048703	0.814613	1.67359
TRPM3	0.661914	5.4199	0.000272254	1.94971	4.70057	7.25175	0.0852027	0.533594	1.94971		PIM1	7.80361	3.09657	0.000272254	-1.10368	3.43981	3.53571	0.962579	0.0308305	-1.10368
TRPM8	12.2135	5.53289	0.000272254	-1.01622	1.28214	1.05787	0.569934	-0.149235	-1.01622		PIM3	188.013	39.2249	0.000272254	-2.23232	30.1856	21.1433	0.0273684	-0.49401	-2.23232
TSHZ1	4.29226	9.99817	0.000272254	1.05531	5.07465	6.29947	0.255537	0.26499	1.05531		PINK1	7.73875	51.6833	0.000272254	2.59185	17.6286	25.0531	0.0261901	0.483936	2.59185
TSPAN5	4.87446	1.70711	0.000272254	-1.1177	2.07325	1.7021	0.561552	-0.185684	-1.1177		PIP4K2A	6.59724	14.5418	0.000272254	1.03261	18.2511	20.4843	0.638905	0.158342	1.03261
TSPAN7	4.09402	3.73922	0.685735	-0.104155	22.436	4.87294	0.00048703	-1.99657	1.99657		PITPNM2	3.55954	11.8669	0.000272254	1.4967	2.56925	2.97335	0.575992	0.154735	1.4967
TSPO	140.658	63.9945	0.000272254	-1.12402	174.659	198.352	0.604388	0.182541	-1.12402		PITX2	2.63903	19.724	0.000272254	2.50968	2.06857	4.40307	0.00445597	0.816213	1.69346
TTC39C	4.35359	1.27121	0.000272254	-1.23705	3.14979	2.26554	0.504969	-0.345717	-1.23705		PKIA	1.97166	7.71672	0.000272254	1.55252	0.0125048	0	1	-0.0179287	1.55252
TTYH2	5.03305	12.1388	0.000272254	1.12287	11.8472	15.1786	0.158408	0.332633	1.12287		PKIG	22.0407	73.7534	0.000272254	1.69795	27.1937	36.9394	0.0577025	0.428324	1.69795
TUBA1A	32.2809	210.027	0.000272254	2.66466	67.422	70.034	0.920084	0.0540495	2.66466		PKM2	1301.58	734.433	0.000272254	-0.824706	1492.28	361.351	0.00048703	-2.04302	1.21832
TUBA1B	688.247	402.577	0.000272254	-0.772177	401.197	60.6196	0.00048703	-2.70644	1.93426		PKMYT1	49.8365	30.3206	0.00703324	-0.698753	20.8381	4.72201	0.00048703	-1.93225	1.2335
TUBB2A	18.588	35.1953	0.000272254	0.885832	41.2473	26.4764	0.00631222	-0.620666	1.5065		PKN3	7.15471	2.97702	0.000272254	-1.03595	0.176274	0.142625	1	-0.0418722	-1.03595
TUBB3	129.99	370.024	0.000272254	1.50206	105.93	72.0151	0.00748203	-0.5504	2.05246		PLA2G16	1.87173	4.97067	0.000272254	1.05597	0	0	1	0	1.05597
TUBB4A	22.7982	69.5591	0.000272254	1.56798	32.0121	18.4199	0.00048703	-0.765459	2.33344		PLA2G4A	10.1792	24.4253	0.000272254	1.18545	16.8311	9.53734	0.00048703	-0.758885	1.94433
TUBB4B	585.06	311.567	0.000272254	-0.906883	210.122	42.3954	0.00048703	-2.28246	1.37558		PLAT	31.2909	328.743	0.000272254	3.35214	382.791	236.527	0.00048703	-0.692229	4.04437
TUBGCP3	22.5338	9.21087	0.000272254	-1.20463	7.06405	5.60457	0.209158	-0.28804	-1.20463		PLEKHA5	15.746	27.0665	0.000272254	0.745033	13.3038	8.48637	0.00314497	-0.59247	1.3375
TWIST1	22.2645	7.0619	0.000272254	-1.52894	7.9627	8.01608	0.988414	0.00856691	-1.52894		PLEKHG1	0.650727	4.83428	0.000272254	1.82145	1.52261	2.57741	0.00170144	0.503998	1.31745
UBAP1L	10.8744	17.4911	0.00201348	0.638976	22.8127	2.38608	0.00048703	-2.81404	3.45302		PLEKHH1	8.87912	20.4765	0.000272254	1.1203	8.58513	11.4249	0.124894	0.374364	1.1203
UBL3	30.2111	65.4963	0.000272254	1.09121	52.6563	46.7196	0.574318	-0.169166	1.09121		PLEKHH2	4.84388	1.67163	0.000272254	-1.12921	4.05009	8.31747	0.00048703	0.883629	-2.01284
UCN2	147.498	8.16174	0.000272254	-4.01868	131.031	0.517888	0.00048703	-6.44267	2.42399		PLIN2	80.1419	14.2363	0.000272254	-2.41293	41.6255	22.8379	0.00048703	-0.83846	-1.57447
UGDH	11.7756	33.1314	0.000272254	1.41771	20.676	16.8679	0.278048	-0.278728	1.41771		PLK1	114.956	48.4151	0.000272254	-1.23055	36.6389	1.35399	0.00048703	-3.99904	2.76849
UGT2B7	0.979547	3.355	0.000272254	1.1375	2.13885	2.62475	0.620337	0.207645	1.1375		PLK1S1	12.9615	10.8402	0.233076	-0.23776	3.17545	11.2957	0.00048703	1.55815	-1.55815
UNC13A	1.68379	0.178927	0.000272254	-1.1868	0.0585906	0.0199501	1	-0.0536462	-1.1868		PLK2	34.3464	104.526	0.000272254	1.57796	30.155	32.7904	0.7719	0.11715	1.57796
UNG	39.5245	15.7422	0.000272254	-1.27531	39.1166	28.0665	0.0345318	-0.464842	-1.27531		PLK4	7.20445	5.01	0.00516045	-0.449042	3.70537	0.255523	0.00048703	-1.90602	1.45698
UPP1	36.3683	33.9737	0.691109	-0.0955445	100.947	28.5697	0.00048703	-1.78563	1.78563		PLN	574.349	176.29	0.000272254	-1.69833	0.0928347	0.11882	1	0.0339028	-1.69833
USP54	9.47264	21.6513	0.000272254	1.11297	9.0232	9.85533	0.764874	0.11506	1.11297		PLOD2	25.023	35.5776	0.00336417	0.491173	21.2994	9.70369	0.00048703	-1.0589	1.55007
UTRN	2.02951	6.19076	0.000272254	1.24706	3.18507	4.1428	0.128043	0.297302	1.24706		PLXNB3	8.38308	67.7114	0.000272254	2.87242	7.32079	11.0456	0.00690272	0.533714	2.3387
UTS2	30.2649	5.65946	0.000272254	-2.23107	0	0.312708	1	0.392546	-2.23107		PLXNC1	0.269195	0.185946	1	-0.0978754	21.706	50.226	0.00048703	1.1738	-1.1738
VDR	1.59219	0.469659	0.000272254	-0.81869	15.2235	2.41192	0.00048703	-2.24943	1.43074		PMAIP1	16.1226	2.44382	0.000272254	-2.31382	1.94385	0.208181	0.0238688	-1.28487	-2.31382
VEPH1	5.69242	30.7626	0.000272254	2.24673	7.7428	18.521	0.00048703	1.15886	1.08787		PMEL	64.6215	509.427	0.000272254	2.95946	7943.75	11552.2	0.549271	0.540219	2.95946
VIM	2098.69	1289.19	0.000272254	-0.702593	1690.7	2661.4	0.00347855	0.654254	-1.35685		PMEPA1	5.89716	13.3197	0.000272254	1.05393	7.33563	6.50158	0.632656	-0.152097	1.05393
VTN	0.387396	3.77476	0.000272254	1.78305	0.56346	1.49374	0.0751822	0.673569	1.78305		PMP2	0.929428	36.9832	0.000272254	4.29912	1.25884	1.38117	0.862793	0.0760885	4.29912
VWA1	5.10232	20.8476	0.000272254	1.84005	0.102024	0.205071	1	0.128963	1.84005		PNCK	1.58416	5.92779	0.000272254	1.4227	0.586674	2.49197	0.0171513	1.13804	1.4227
WASH5P	19.3585	41.3119	0.000272254	1.05543	29.9242	40.291	0.0676619	0.417091	1.05543		PNMA2	0.266121	3.09617	0.000272254	1.69386	0.293442	0.745652	1	0.432551	1.69386
WDFY3-AS2	0.745807	2.90492	0.000272254	1.1614	0.469069	1.33655	0.0655935	0.669478	1.1614		POC1A	14.0816	9.46727	0.00279941	-0.526904	9.85514	1.58576	0.00048703	-2.06972	1.54281
WDR54	25.1698	10.939	0.000272254	-1.13222	11.2325	6.99788	0.023178	-0.61303	-1.13222		PODXL	18.5052	3.57482	0.000272254	-2.09207	0.39427	0.439253	1	0.0458103	-2.09207
WDR63	2.27361	2.4008	0.82035	0.0549917	12.3174	5.27899	0.00048703	-1.08471	1.08471		POLA2	37.5038	28.2931	0.0322294	-0.39444	21.2516	5.98641	0.00048703	-1.67129	1.67129
WDR76	14.1972	1.06514	0.000272254	-2.87949	7.48605	1.54241	0.00048703	-1.7389	-1.1406		POLL	8.39291	11.5819	0.0238492	0.421706	6.5317	14.7624	0.00048703	1.06544	-1.06544
WDYHV1	22.9444	10.7432	0.000272254	-1.02786	9.1569	7.23652	0.361091	-0.302353	-1.02786		POLQ	2.95747	1.88114	0.000749184	-0.457939	1.89416	0.0459101	0.00540376	-1.46839	1.01045
WFDC10A	0	0	1	0	0	1.73044	0.00314497	1.44913	-1.44913		POLR1B	19.7838	6.89662	0.000272254	-1.39615	10.8056	7.48141	0.0146232	-0.477095	-1.39615
WNT5B	2.23734	0.521952	0.000518162	-1.08889	0.0376122	0.115986	1	0.105052	-1.08889		POLRMT	29.7569	11.7887	0.000272254	-1.26604	9.07948	9.91988	0.765451	0.115536	-1.26604
XIST	0.00327205	0.00772606	1	0.00639065	17.0891	38.7369	0.00048703	1.13536	-1.13536		PORCN	10.6635	2.99008	0.000272254	-1.54751	4.49746	4.5674	0.97998	0.0182385	-1.54751
XRCC3	16.095	3.40402	0.0056819	-1.95668	8.06515	2.90407	0.0171513	-1.21535	-1.95668		POU3F1	2.03816	0.394163	0.000272254	-1.1238	0.312387	0.840279	1	0.487731	-1.1238
XRCC4	20.7462	5.15984	0.000272254	-1.8198	7.11028	9.602	0.142866	0.386513	-1.8198		PPAP2C	54.4083	11.3597	0.000272254	-2.16446	1.43111	1.46076	0.983626	0.0174888	-2.16446
XYLT1	4.00336	2.8644	0.0118658	-0.372653	6.60362	14.6659	0.00048703	1.04287	-1.04287		PPAPDC1A	0	0	1	0	10.0867	1.52849	0.00048703	-2.13248	2.13248
YEATS4	20.124	8.69701	0.000272254	-1.12327	66.0417	55.1099	0.359732	-0.256803	-1.12327		PPARG	6.86734	1.63483	0.000272254	-1.57817	0	0.0369303	1	0.0523189	-1.57817
YRDC	25.3037	11.9447	0.000272254	-1.0229	20.0451	11.0615	0.0749903	-0.803075	-1.0229		PPARGC1B	2.8423	0.832132	0.000272254	-1.06845	1.30433	0.880881	1	-0.292939	-1.06845
ZBTB1	16.6183	38.2553	0.000272254	1.15581	9.03846	11.7768	0.128338	0.347989	1.15581		PPIC	21.4722	45.3197	0.000272254	1.04348	0	0	1	0	1.04348
ZCCHC12	9.68718	2.71758	0.000272254	-1.52345	0	0	1	0	-1.52345		PPP1R14C	0.219408	0.155786	1	-0.0773066	2.6334	0.252715	0.000913677	-1.53626	1.53626
ZFP106	18.2582	85.8352	0.000272254	2.17281	94.0573	169.857	0.00048703	0.84592	1.32689		PPP1R3B	6.58924	2.48885	0.000272254	-1.1212	6.42549	5.58196	0.54305	-0.173969	-1.1212
ZFP36L1	13.549	36.2723	0.000272254	1.35718	22.0746	26.7911	0.288414	0.268317	1.35718		PRC1	92.0869	62.3508	0.000749184	-0.555215	53.9327	2.77516	0.00048703	-3.86306	3.30784
ZFP90	5.97887	7.94774	0.0298131	0.35853	4.07994	9.84246	0.00048703	1.09381	-1.09381		PRIMA1	0.0937362	5.86854	0.0068691	2.65074	0.985248	3.59146	0.00048703	1.20963	1.4411
ZFYVE16	15.7864	27.1184	0.000272254	0.744222	45.5608	25.8275	0.00048703	-0.795403	1.53962		PRKAR1B	42.2494	11.496	0.000272254	-1.79121	8.57609	7.73387	0.887922	-0.132816	-1.79121
ZFYVE26	4.00773	10.4822	0.000272254	1.19717	7.63228	8.20076	0.811637	0.0920114	1.19717		PRKAR2B	12.7747	5.26344	0.000272254	-1.13699	6.4667	4.2988	0.0111486	-0.494805	-1.13699
ZIC2	8.52987	2.24956	0.000272254	-1.55221	4.01485	4.91555	0.446008	0.238306	-1.55221		PROS1	21.8066	35.772	0.000272254	0.689156	63.6678	28.1594	0.00048703	-1.14909	1.83824
ZMIZ2	23.3254	72.5932	0.000272254	1.59711	11.0886	15.0192	0.061881	0.406155	1.59711		PROX1	3.85754	0.458478	0.000272254	-1.73576	0.266758	0.536224	1	0.278248	-1.73576
ZNF280A	2.89177	4.3898	0.0158876	0.469805	4.20324	12.9201	0.00048703	1.41969	-1.41969		PRPS2	27.1644	19.6505	0.0121742	-0.447696	21.1529	8.93065	0.00048703	-1.15754	1.15754
ZNF280B	2.57995	3.13287	0.216091	0.207205	0.983558	3.22369	0.00048703	1.09041	-1.09041		PRR11	26.5644	15.3547	0.000272254	-0.753101	15.6044	2.11108	0.00048703	-2.41608	1.66298
ZNF296	2.99789	0.440384	0.00392397	-1.47279	0	0.0690337	1	0.0963073	-1.47279		PRR5	6.31746	0.921999	0.000272254	-1.92874	22.8815	13.6055	0.000913677	-0.709382	-1.21935
ZNF345	0.137139	0.258384	1	0.146164	0.608238	2.46587	0.00719312	1.10774	-1.10774		PRRT4	2.85222	0.600984	0.000272254	-1.26673	0	0.0275896	1	0.0392642	-1.26673
ZNF385D	0.283923	3.36698	0.00118999	1.76608	2.39225	1.05076	0.0184006	-0.726084	1.76608		PRSS23	5.32586	40.7232	0.000272254	2.72152	57.9368	81.9816	0.0108742	0.493623	2.72152
ZNF462	2.01026	5.1525	0.000272254	1.03128	3.87531	4.28514	0.720184	0.116448	1.03128		PSAP	489.91	1115.67	0.000272254	1.18567	1092.22	1149.38	0.878375	0.0735267	1.18567
ZNF473	6.9918	2.55416	0.000272254	-1.16901	4.57329	4.0001	0.593252	-0.156572	-1.16901		PSCA	0.089334	0.327527	1	0.285295	6.8851	15.6825	0.00048703	1.08113	-1.08113
ZNF536	1.72211	14.2987	0.000272254	2.49061	1.31825	5.34182	0.00048703	1.45186	1.03875		PSMA7	400.974	312.188	0.0426095	-0.360073	751.871	315.796	0.00048703	-1.24885	1.24885
ZNF593	55.881	25.2526	0.000272254	-1.11549	41.3487	26.6447	0.0234092	-0.615315	-1.11549		PSMC4	105.776	92.442	0.347488	-0.192444	94.5047	46.7326	0.00048703	-1.0006	1.0006
ZNF608	2.38346	14.9788	0.000272254	2.23959	4.84414	12.3652	0.00048703	1.19342	1.04617		PSMD11	70.4889	55.4819	0.0702922	-0.339931	88.0986	39.7733	0.00048703	-1.12778	1.12778
ZNF688	6.77284	8.24577	0.356994	0.250352	3.65922	9.81093	0.00048703	1.21433	-1.21433		PTAR1	7.15621	16.3319	0.000272254	1.08746	16.2021	19.7973	0.230282	0.273812	1.08746
ZNF689	10.9193	9.81755	0.523259	-0.139926	21.7127	6.59928	0.00048703	-1.57956	1.57956		PTHLH	3.63434	0.575644	0.000272254	-1.55642	0	0	1	0	-1.55642
ZNF713	0.698686	2.81116	0.000272254	1.16581	0.907626	1.80994	0.0492331	0.558761	1.16581		PTPRO	15.2292	2.15249	0.000272254	-2.36403	0	0.0115162	1	0.0165194	-2.36403
ZNF827	2.77339	9.4136	0.000272254	1.46454	7.37852	8.07456	0.755121	0.115132	1.46454		PTPRZ1	3.55537	38.6068	0.000272254	3.12011	16.5008	23.0577	0.023178	0.459078	3.12011
ZNF83	0.0650357	0.074232	1	0.0124038	6.15287	14.491	0.00048703	1.11484	-1.11484		PTTG1	280.415	99.4003	0.000272254	-1.48694	217.893	35.2402	0.00048703	-2.59456	1.10763
ZNF846	0.219794	0.571689	1	0.365678	0.880199	3.0402	0.00048703	1.10354	-1.10354		PUS1	55.6433	23.5075	0.000272254	-1.20868	14.5809	10.8087	0.117045	-0.399928	-1.20868
											PVRL1	2.8927	0.637904	0.000272254	-1.24892	3.73463	3.15742	0.700117	-0.187563	-1.24892
											PXDC1	12.6687	33.8937	0.000272254	1.35209	15.6726	13.7713	0.595462	-0.174682	1.35209
											PYGB	76.6274	118.317	0.00118999	0.620162	73.6661	38.6661	0.00048703	-0.912547	1.53271
											QKI	15.9994	35.0165	0.000272254	1.08317	8.96888	11.9483	0.0614983	0.377259	1.08317
											QPCT	8.37408	35.9221	0.000272254	1.97774	256.69	166.317	0.00048703	-0.623053	2.60079
											QPRT	27.0959	71.0081	0.000272254	1.3578	146.479	183.707	0.149936	0.324729	1.3578
											QSOX2	32.8751	15.7623	0.000272254	-1.01501	20.0187	14.624	0.048423	-0.42791	-1.01501
											QTRTD1	19.8715	9.10346	0.000272254	-1.04668	13.6341	9.27491	0.0100473	-0.510208	-1.04668
											RAB11FIP4	5.0861	2.75279	0.000272254	-0.697554	1.26672	2.4005	0.00048703	0.585141	-1.2827
											RAB15	12.6119	29.353	0.0072058	1.15697	5.86507	5.2577	0.920708	-0.133642	1.15697
											RAB17	0.110969	0.47233	1	0.406283	32.3001	10.4669	0.00048703	-1.53805	1.53805
											RAB20	4.38936	13.0807	0.000272254	1.38553	8.00611	5.55864	0.110453	-0.457507	1.38553
											RAB30	0.379624	4.13088	0.000272254	1.89493	3.4604	5.38244	0.062795	0.516935	1.89493
											RAB3A	103.014	29.3122	0.000272254	-1.77881	18.5763	14.6742	0.248788	-0.320716	-1.77881
											RAC2	40.1403	2.40527	0.000272254	-3.59471	0	0	1	0	-3.59471
											RAC3	50.3674	20.7691	0.000272254	-1.23857	21.4491	29.1895	0.0855368	0.427389	-1.23857
											RACGAP1	27.9737	16.7112	0.000272254	-0.710082	34.2707	4.98035	0.00048703	-2.56017	1.85009
											RAD51	9.45493	8.42241	0.491091	-0.150015	9.05625	1.44471	0.00048703	-2.04036	2.04036
											RAD51AP1	11.997	10.9036	0.552493	-0.126781	9.05646	0.741848	0.00048703	-2.52943	2.52943
											RAD51C	21.916	16.9294	0.170303	-0.354028	40.1046	17.2906	0.00048703	-1.1682	1.1682
											RAI14	31.5432	108.823	0.000272254	1.75475	63.0639	84.841	0.0345318	0.422155	1.75475
											RAPGEF2	4.33373	11.4566	0.000272254	1.22369	3.80928	5.63607	0.0111486	0.464508	1.22369
											RAPGEF4	5.27946	1.01703	0.000272254	-1.63841	5.46764	7.86634	0.0195956	0.455099	-1.63841
											RARB	20.1252	76.4073	0.000272254	1.8735	0.0769873	0.0464361	1	-0.041517	1.8735
											RASIP1	0.927612	0.32046	1	-0.545774	10.0297	3.52441	0.00048703	-1.28559	1.28559
											RASSF1	8.22925	23.1539	0.000272254	1.38797	13.2992	18.8631	0.0307684	0.474156	1.38797
											RASSF2	0.725866	2.59985	0.000272254	1.06062	0.727275	0.683825	1	-0.0367556	1.06062
											RASSF4	5.01997	41.5174	0.000272254	2.82023	3.85626	5.1823	0.243124	0.348298	2.82023
											RBM14	12.8292	9.00158	0.18699	-0.46749	13.2181	5.76644	0.00279439	-1.07126	1.07126
											RBMS2	2.35986	7.77264	0.000272254	1.38461	7.22874	11.7721	0.220404	0.634252	1.38461
											RBPMS	11.8155	27.5371	0.000272254	1.15495	26.5408	37.893	0.0580837	0.49794	1.15495
											RBPMS2	13.0413	5.3533	0.000272254	-1.1441	7.38936	5.29992	0.120608	-0.413227	-1.1441
											RCAN1	49.8448	54.3259	0.58186	0.121855	111.805	19.1757	0.00048703	-2.48314	2.48314
											RCAN2	0.103295	5.10271	0.000518162	2.46763	0.173383	1.04655	1	0.80252	2.46763
											RCBTB2	3.09705	4.02713	0.117797	0.295149	2.3767	7.58224	0.00048703	1.34574	-1.34574
											RCN3	8.65845	0.820106	0.000272254	-2.40777	0.0818161	0	1	-0.113455	-2.40777
											RDH10	3.65509	11.6613	0.000272254	1.44354	1.91382	1.40564	0.254287	-0.276491	1.44354
											RECQL4	11.054	10.0905	0.568376	-0.120188	10.5269	3.10725	0.00048703	-1.48876	1.48876
											RELL2	9.91758	3.80531	0.00374164	-1.18395	8.30921	12.2058	0.356314	0.504441	-1.18395
											RERG	0.391825	3.63054	0.000272254	1.7342	0.0253355	0.0288959	1	0.00500097	1.7342
											RFC3	42.8821	26.6187	0.000272254	-0.667987	21.0166	3.50017	0.00048703	-2.29054	1.62255
											RFTN2	0.709547	6.52699	0.000272254	2.13846	0.542264	1.50453	0.0047722	0.69949	1.43897
											RFX3	2.44699	1.26453	0.000272254	-0.606125	0.897497	1.98454	0.00347855	0.653411	-1.25954
											RGS10	24.5036	7.90602	0.000272254	-1.51785	88.4231	132.036	0.0047722	0.573097	-2.09095
											RGS17	8.90926	1.09383	0.000272254	-2.24263	0.538146	0.574831	1	0.0340046	-2.24263
											RGS19	17.3038	7.09881	0.000272254	-1.17636	13.0921	11.9752	0.791671	-0.11913	-1.17636
											RGS3	18.3167	69.6504	0.000272254	1.87085	35.153	39.6622	0.630148	0.169573	1.87085
											RGS5	22.8513	3.11893	0.000272254	-2.53373	1.06694	2.19024	0.0480539	0.626168	-2.53373
											RHBDF1	17.3238	63.0653	0.000272254	1.80582	16.6688	27.853	0.00048703	0.707517	1.09831
											RHBDF2	9.59439	2.46423	0.000272254	-1.61269	10.2057	8.60953	0.432486	-0.221695	-1.61269
											RHEBL1	2.47226	1.19421	0.027586	-0.662173	5.28638	1.76012	0.00170144	-1.1875	1.1875
											RHOB	17.821	129.511	0.000272254	2.79376	22.1443	31.3739	0.0303334	0.484174	2.79376
											RHOC	159.853	397.224	0.000272254	1.30784	183.981	199.717	0.757958	0.117786	1.30784
											RHOF	9.75841	3.33472	0.000272254	-1.31145	3.0506	3.17328	0.968516	0.0430461	-1.31145
											RHOJ	7.53808	75.8016	0.000272254	3.16915	7.12638	10.6211	0.00719312	0.516062	2.65309
											RILPL1	6.78169	6.34272	0.734403	-0.0837689	3.0439	7.72275	0.00048703	1.10904	-1.10904
											RIN1	15.564	2.8775	0.000272254	-2.09485	10.4291	7.94262	0.128043	-0.353942	-2.09485
											RIN2	3.1442	2.80137	0.536696	-0.124574	3.3539	8.42394	0.00048703	1.11402	-1.11402
											RIPK4	36.7712	6.75848	0.000272254	-2.28344	45.5	30.8628	0.00601281	-0.545358	-1.73808
											RIT1	5.04554	13.8017	0.000272254	1.29182	9.9691	14.2522	0.0198369	0.475572	1.29182
											RMI2	16.3112	14.1772	0.391274	-0.1898	4.97659	1.08716	0.00048703	-1.51778	1.51778
											RNASE1	5.35218	25.5719	0.000272254	2.06458	0.479812	0.3549	1	-0.127228	2.06458
											RNASE4	3.56058	4.80219	0.180071	0.34738	3.17523	8.11856	0.00048703	1.12695	-1.12695
											RND3	32.5585	35.7154	0.549822	0.129707	17.9015	5.61522	0.00048703	-1.51464	1.51464
											RNF144A	32.9711	17.7345	0.000272254	-0.85861	26.1819	44.5118	0.00048703	0.743594	-1.6022
											RNFT2	1.6703	1.70933	0.9355	0.0209343	1.77293	0.2448	0.00380559	-1.1555	1.1555
											ROCK2	7.36028	18.7969	0.000272254	1.24365	10.7899	12.0254	0.666992	0.143776	1.24365
											RORB	0.447336	0.713991	1	0.24396	3.75817	8.6357	0.00048703	1.01798	-1.01798
											RPF2	45.5073	20.2056	0.000272254	-1.13301	27.8007	18.6393	0.0164026	-0.55236	-1.13301
											RPIA	22.9054	9.62215	0.000272254	-1.17026	10.9871	8.82078	0.309192	-0.287573	-1.17026
											RPL12	2316.59	1089.69	0.000272254	-1.08738	2620.64	2959.13	0.553879	0.175191	-1.08738
											RPL18A	2842.63	1407.14	0.000272254	-1.01394	2173.99	2333.75	0.789254	0.102259	-1.01394
											RPLP2	3024.19	1441.48	0.000272254	-1.06847	1602.79	1757.89	0.690124	0.13318	-1.06847
											RPS27L	102.444	144.688	0.00428237	0.494032	154.827	84.8837	0.00048703	-0.859489	1.35352
											RPS3	648.814	320.379	0.000272254	-1.01575	1529.67	1407.84	0.752111	-0.119656	-1.01575
											RPS5	1893.96	933.725	0.000272254	-1.01955	1101.85	1099.98	0.995072	-0.00244832	-1.01955
											RPS6KA1	10.2783	3.86625	0.000272254	-1.21267	7.11156	5.75438	0.301138	-0.264156	-1.21267
											RPS6KA3	34.3212	12.6391	0.000272254	-1.37279	7.85881	6.6748	0.435733	-0.206984	-1.37279
											RRM1	90.3746	64.7537	0.00499083	-0.474721	52.074	11.9397	0.00048703	-2.0362	1.56148
											RRM2	96.8632	62.0175	0.000272254	-0.635014	39.3489	0.598359	0.00048703	-4.65787	4.02285
											RTN2	9.06097	4.80724	0.000973175	-0.792845	12.7023	23.7134	0.00048703	0.850875	-1.64372
											RTN4IP1	11.7963	4.58922	0.000272254	-1.19501	3.81654	2.38425	0.0273684	-0.509161	-1.19501
											RTN4R	5.15699	0.417698	0.000272254	-2.11867	2.07763	2.03471	0.983551	-0.0202611	-2.11867
											RTN4RL2	6.25346	2.28111	0.000272254	-1.14449	9.52191	11.217	0.61958	0.215493	-1.14449
											RUSC1-AS1	27.3156	14.153	0.11334	-0.901994	30.0445	8.0115	0.00601281	-1.7845	1.7845
											RXRG	3.24488	27.8874	0.000272254	2.76664	5.89448	5.30449	0.797441	-0.129062	2.76664
											S100A10	87.2046	266.238	0.000272254	1.5992	229.055	264.257	0.471901	0.205412	1.5992
											S100A16	111.704	14.4636	0.000272254	-2.86559	2.41392	0.452848	0.0584754	-1.23255	-2.86559
											S100A2	11.0475	0.703087	0.000272254	-2.82251	1.61503	0.37339	0.130791	-0.929086	-2.82251
											S100A3	7.58765	1.09668	0.000973175	-2.03416	3.46395	0.593571	0.0857036	-1.48606	-2.03416
											S100A4	45.6691	11.3107	0.000272254	-1.92255	1.5371	0.531864	0.410868	-0.727892	-1.92255
											S100A6	1672.36	1189.78	0.00428237	-0.490841	1137.82	318.388	0.00048703	-1.83416	1.34332
											S100B	112.995	1017.06	0.000272254	3.15878	819.345	673.047	0.210734	-0.283382	3.15878
											SACS	10.4035	4.67435	0.000272254	-1.00695	3.21729	2.45131	0.117389	-0.289172	-1.00695
											SAMD4A	2.58221	10.7905	0.000272254	1.7187	14.1771	16.0048	0.590656	0.164046	1.7187
											SAMD5	0.298256	4.4861	0.000272254	2.07921	1.73062	1.91576	0.777209	0.0946434	2.07921
											SAMHD1	10.3114	29.1496	0.000272254	1.41436	5.10445	5.40578	0.88732	0.0695129	1.41436
											SASH1	8.81048	35.4011	0.000272254	1.89159	27.334	41.4042	0.00131498	0.581673	1.30991
											SAT1	132.466	165.498	0.0796593	0.319033	125.496	787.408	0.00048703	2.63985	-2.63985
											SATB2	13.5236	4.34516	0.000272254	-1.44209	4.13588	4.67635	0.622528	0.144352	-1.44209
											SCD	253.101	30.1416	0.000272254	-3.02849	309.225	115.603	0.00048703	-1.41171	-1.61678
											SCGB1D2	0	0	1	0	2.94121	0	0.00048703	-1.97864	1.97864
											SCHIP1	2.57359	6.89122	0.00140102	1.14287	7.26184	0.805825	0.00048703	-2.19381	3.33668
											SCLY	23.3312	10.401	0.000272254	-1.09365	9.91169	7.64322	0.564265	-0.336234	-1.09365
											SCRG1	29.98	129.773	0.000272254	2.07766	0.0613026	0	1	-0.0858361	2.07766
											SDC1	8.88449	3.1803	0.000272254	-1.24156	0.47476	0.0553064	1	-0.482818	-1.24156
											SDCCAG3	69.471	28.9228	0.000272254	-1.23578	51.646	38.784	0.0680423	-0.404136	-1.23578
											SDHAP3	2.15882	3.97505	0.0217988	0.655325	4.33509	10.2534	0.000913677	1.07678	-1.07678
											SEC14L5	0.191598	0.300715	1	0.126407	0.297788	7.32377	0.00048703	2.68118	-2.68118
											SEL1L3	6.78294	2.40722	0.000272254	-1.19172	0.01976	0.0242782	1	0.00637796	-1.19172
											SELENBP1	5.98558	51.7721	0.000272254	2.91732	0.0457085	0.0368828	1	-0.0122279	2.91732
											SELM	9.56331	2.15728	0.00181473	-1.74231	23.3574	30.9127	0.238212	0.389771	-1.74231
											SEMA3B	20.537	152.574	0.000272254	2.83404	2.68045	4.01961	0.0880559	0.447693	2.83404
											SEMA3D	0.665669	17.2364	0.000272254	3.45265	1.70981	1.45257	0.587035	-0.143897	3.45265
											SEMA3E	1.31439	10.3909	0.000272254	2.29918	0.0320792	0.0170735	1	-0.0211297	2.29918
											SEMA3F	21.2622	3.28079	0.000272254	-2.37865	0.0518406	0.0360393	1	-0.0218374	-2.37865
											SEMA6A	10.1958	14.4094	0.00636545	0.460853	22.0191	77.0154	0.00048703	1.76093	-1.30007
											2015-09-03	3.70194	0.796442	0.000272254	-1.38811	0.470976	0.418378	1	-0.0525316	-1.38811
											2015-09-05	28.0865	17.5798	0.000272254	-0.646615	1.4993	3.5711	0.00347855	0.871017	-1.51763
											SERAC1	1.35588	3.85729	0.000272254	1.04389	3.21154	3.06423	0.921802	-0.0513658	1.04389
											SERPINA5	27.606	8.5527	0.000272254	-1.58234	0	0	1	0	-1.58234
											SERPINE1	26.77	3.16858	0.000272254	-2.7359	0.252792	0.1946	1	-0.0686193	-2.7359
											SERPINH1	73.6189	164.694	0.000272254	1.15091	130.503	181.65	0.0166447	0.473986	1.15091
											SFRP1	4.5517	3.5404	0.0966962	-0.29011	30.096	12.3809	0.00048703	-1.21655	1.21655
											SFTPC	0	0.943486	1	0.958647	4.64075	12.2804	0.00048703	1.23534	-1.23534
											SFXN2	1.46473	1.13017	0.322818	-0.210461	6.49011	2.04297	0.00048703	-1.29951	1.29951
											SFXN5	2.28609	7.74266	0.000272254	1.4117	2.42969	1.36473	0.00806146	-0.536403	1.9481
											SGCD	4.1906	7.75152	0.00463336	0.753632	12.7141	47.6212	0.00048703	1.82593	-1.07229
											SGK1	63.8673	87.6382	0.00935276	0.450437	191.258	95.5818	0.00048703	-0.99322	1.44366
											SGOL1	6.61003	3.65299	0.000272254	-0.709744	5.69116	0.537536	0.00048703	-2.12164	1.41189
											SH2B2	4.22004	1.16224	0.000272254	-1.27153	1.51729	1.14552	0.636743	-0.230544	-1.27153
											SH2B3	88.1243	8.21642	0.000272254	-3.27354	23.2656	4.56225	0.00048703	-2.12517	-1.14837
											SH2D4A	2.45093	0.655951	0.000272254	-1.05933	0.04582	0.0169664	1	-0.0403626	-1.05933
											SH3PXD2A	4.26363	24.5686	0.000272254	2.28024	3.4338	6.79484	0.00048703	0.813976	1.46627
											SH3TC1	2.09249	0.358311	0.000272254	-1.18696	0.976284	0.17411	1	-0.751223	-1.18696
											SH3TC2	0.793703	2.0576	0.000272254	0.769459	1.54148	0.889841	0.00048703	-0.427404	1.19686
											SHANK3	9.32166	6.33707	0.0026073	-0.492399	1.8861	4.43592	0.00048703	0.913403	-1.4058
											SHB	2.90573	0.832841	0.000272254	-1.09151	0.23732	0.130707	1	-0.129994	-1.09151
											SHC2	6.11231	34.8223	0.000272254	2.33247	0	0	1	0	2.33247
											SHC4	3.51938	11.0401	0.016178	1.41365	9.07675	23.0128	0.00660463	1.25277	-1.25277
											SHCBP1	17.1716	9.85156	0.000272254	-0.743783	15.9687	0.560385	0.00048703	-3.4429	2.69912
											SHISA4	15.9024	71.1341	0.000272254	2.09345	33.8205	46.4187	0.048423	0.445519	2.09345
											SHROOM2	4.51425	6.46607	0.00737221	0.437184	14.1184	5.8471	0.00048703	-1.14274	1.57992
											SIPA1L1	2.87223	7.62446	0.000272254	1.15527	2.28881	2.1996	0.933411	-0.0396741	1.15527
											SIRPA	24.7714	11.7207	0.000272254	-1.01859	74.7237	90.0643	0.264415	0.266141	-1.01859
											SIRT2	35.2149	98.283	0.000272254	1.45496	29.5232	44.3114	0.0236451	0.569968	1.45496
											SKA1	8.22853	4.94808	0.000518162	-0.633677	4.90995	0.61784	0.00048703	-1.86908	1.2354
											SKA3	10.6376	4.40119	0.000272254	-1.10744	6.78338	0.107703	0.145535	-2.81283	-1.10744
											SLAIN1	12.7243	22.4736	0.000272254	0.774307	2.88712	0.531232	0.00048703	-1.34401	2.11832
											SLAMF7	0.816756	0.334155	1	-0.445438	2.21054	0.231394	0.00413587	-1.38252	1.38252
											SLC12A2	4.76377	16.2789	0.000272254	1.58393	6.05483	6.03694	0.994177	-0.00366311	1.58393
											SLC12A4	11.7827	26.4886	0.000272254	1.10464	11.1461	15.3522	0.051963	0.428992	1.10464
											SLC12A7	2.26448	0.788779	0.000272254	-0.867878	0.766147	1.64001	0.00380559	0.579938	-1.44782
											SLC12A8	3.72911	0.533081	0.000272254	-1.62513	0.0893305	0.237608	1	0.184113	-1.62513
											SLC13A3	0.233453	3.35687	0.00516045	1.82059	0.930814	2.12775	0.240239	0.695916	1.82059
											SLC16A1	31.3041	51.2533	0.000272254	0.693805	33.8982	22.6025	0.00207126	-0.564213	1.25802
											SLC16A10	2.33607	0.414946	0.000272254	-1.2374	1.11545	0.533863	1	-0.463795	-1.2374
											SLC16A3	24.2799	2.69505	0.000272254	-2.77432	0.217432	0.105697	1	-0.138885	-2.77432
											SLC16A4	3.2638	16.7258	0.000272254	2.05564	12.5477	19.3316	0.00445597	0.585676	1.46996
											SLC16A6	2.59718	0.566712	0.000272254	-1.19913	27.3879	0.946145	0.00048703	-3.86659	2.66746
											SLC18A1	11.6976	0.274982	0.000272254	-3.31601	0.250955	0.10198	1	-0.182932	-3.31601
											SLC1A5	157.473	32.3668	0.000272254	-2.24775	71.8538	30.4424	0.00048703	-1.21229	-1.03546
											SLC22A23	1.12615	3.26962	0.000272254	1.00586	1.39199	2.06636	0.0558015	0.358316	1.00586
											SLC25A16	2.26518	7.81697	0.000272254	1.43312	5.05438	6.66531	0.193874	0.340365	1.43312
											SLC25A4	18.9228	17.0932	0.509979	-0.138973	26.0736	10.048	0.00048703	-1.2931	1.2931
											SLC25A45	1.2465	4.33899	0.000272254	1.24889	3.86405	5.22337	0.200817	0.355538	1.24889
											SLC26A4	15.5331	3.57277	0.000272254	-1.85422	0.750208	0.381388	1	-0.341408	-1.85422
											SLC27A3	69.5884	1.97164	0.000272254	-4.5701	4.87203	5.09918	0.930478	0.054756	-4.5701
											SLC29A2	11.608	3.46802	0.000272254	-1.49663	1.82556	1.4807	0.642221	-0.18779	-1.49663
											SLC2A13	2.87178	2.23921	0.0893672	-0.257355	1.62192	4.89292	0.00048703	1.16836	-1.16836
											SLC2A8	1.12468	4.88823	0.000272254	1.47059	1.24953	2.64096	0.0219796	0.694695	1.47059
											SLC30A1	6.65411	6.36265	0.834606	-0.0560095	4.85061	1.71159	0.00048703	-1.10945	1.10945
											SLC35E2	2.08003	3.04726	0.0424851	0.394001	2.42581	6.01024	0.00048703	1.03302	-1.03302
											SLC35G1	3.97293	3.49002	0.507102	-0.147374	6.74549	2.08338	0.00048703	-1.32884	1.32884
											SLC38A1	10.3391	2.72091	0.000272254	-1.60758	5.46829	3.41922	0.000913677	-0.549593	-1.05799
											SLC39A4	8.24508	3.43872	0.000272254	-1.05854	0.877332	0.350377	1	-0.475322	-1.05854
											SLC43A1	6.93051	2.43143	0.000272254	-1.2086	10.5195	9.25427	0.617093	-0.167853	-1.2086
											SLC45A3	7.7396	6.20052	0.130826	-0.279466	4.57344	1.56169	0.00048703	-1.12147	1.12147
											SLC4A11	4.26381	1.28048	0.000272254	-1.20677	0.542442	0.885712	1	0.289893	-1.20677
											SLC4A5	2.88619	0.617224	0.000272254	-1.26484	1.11042	0.659795	1	-0.346525	-1.26484
											SLC5A10	0.704212	0.0372396	1	-0.716356	1.53009	6.29951	0.00048703	1.52861	-1.52861
											SLC5A6	45.7626	19.4376	0.000272254	-1.19413	28.2149	16.2034	0.0151438	-0.764011	-1.19413
											SLC6A15	37.066	5.73372	0.000272254	-2.49903	12.473	14.471	0.489576	0.199495	-2.49903
											SLC7A1	33.6041	7.97434	0.000272254	-1.94707	25.3859	13.2457	0.00048703	-0.889241	-1.05782
											SLC7A11	6.73518	1.05152	0.000272254	-1.91474	0.778031	0.294603	1	-0.457771	-1.91474
											SLC7A2	26.7363	5.55815	0.000272254	-2.08041	4.8273	3.98865	0.347441	-0.224178	-2.08041
											SLC9A3	10.7278	5.20742	0.000272254	-0.917867	2.95916	6.30003	0.000913677	0.882708	-1.80057
											SLC9A7	7.11776	2.22449	0.000272254	-1.33201	0.225065	0.0255729	1	-0.256428	-1.33201
											SLC9A9	0.48991	2.42372	0.000272254	1.20034	0.0627003	0.194786	1	0.169017	1.20034
											SLFN12	3.12912	8.03598	0.000272254	1.12985	3.37031	3.91398	0.647425	0.169156	1.12985
											SLITRK6	0.184343	2.45062	0.000272254	1.54277	1.26063	1.01776	0.555482	-0.16397	1.54277
											SLMO2	89.3069	34.1424	0.000272254	-1.36162	65.0655	40.7945	0.128338	-0.660584	-1.36162
											SMA4	2.21202	5.6995	0.000272254	1.06057	1.42663	1.76422	0.654773	0.187918	1.06057
											SMAD6	1.55579	2.07513	0.393858	0.266878	7.91315	25.0527	0.00048703	1.54743	-1.54743
											SMC1A	19.1375	15.2252	0.0684432	-0.311648	21.0478	9.34533	0.00048703	-1.09166	1.09166
											SMC4	37.5653	24.073	0.000272254	-0.621169	28.047	4.29319	0.00048703	-2.45618	1.83501
											SMOX	15.1294	17.6097	0.319328	0.206362	5.88335	17.2254	0.00048703	1.40477	-1.40477
											SMPD1	27.3626	62.0678	0.000272254	1.15291	74.2122	73.9622	0.993124	-0.0048034	1.15291
											SMS	170.636	217.789	0.0490672	0.350188	90.0462	37.4501	0.00048703	-1.24361	1.24361
											SNAI2	2.34659	20.8878	0.000272254	2.70936	95.7866	191.473	0.00048703	0.991777	1.71759
											SNCG	6.65943	2.04789	0.00160876	-1.32943	0.068873	0.100255	1	0.0417475	-1.32943
											SNHG10	6.18748	2.05835	0.000272254	-1.23273	3.24546	3.34938	0.966653	0.0348889	-1.23273
											SNHG3	18.1481	7.85093	0.000272254	-1.1133	22.5194	17.237	0.346963	-0.366983	-1.1133
											SNHG7	69.418	39.1514	0.00499083	-0.810494	64.9085	274.624	0.00048703	2.06417	-2.87466
											SNN	12.9337	27.7989	0.000272254	1.04744	9.20708	15.3707	0.0280717	0.681546	1.04744
											SNRNP25	77.158	61.13	0.0867182	-0.331103	58.6148	24.2689	0.00048703	-1.23831	1.23831
											SNX24	11.3567	26.2335	0.000272254	1.14009	11.2401	6.9983	0.00347855	-0.61385	1.75394
											SNX25	13.0283	5.39297	0.000272254	-1.13378	9.43257	8.46488	0.701765	-0.140438	-1.13378
											SNX30	4.181	2.57405	0.000272254	-0.535671	20.4199	29.6713	0.00279439	0.517938	-1.05361
											SOCS3	1.42299	3.18453	0.000272254	0.788277	6.30656	1.98708	0.00048703	-1.29046	2.07873
											SOCS6	4.532	4.30103	0.766745	-0.0615285	2.85769	7.29917	0.00048703	1.10523	-1.10523
											SORBS2	0.117205	7.85618	0.000272254	2.98679	2.82356	10.5213	0.00048703	1.59132	1.39548
											SORCS1	15.326	12.666	0.175949	-0.25658	3.44947	9.22092	0.00048703	1.19982	-1.19982
											SORT1	8.87029	27.1302	0.000272254	1.51096	38.6358	44.5278	0.452502	0.199944	1.51096
											SOX11	3.12706	0.359626	0.000272254	-1.6019	0.047346	0.0770089	1	0.040292	-1.6019
											SOX13	2.25889	14.1468	0.000272254	2.21656	22.8443	23.7544	0.918247	0.0540406	2.21656
											SOX8	5.84189	1.16455	0.000272254	-1.66033	0.347477	0.78463	1	0.405364	-1.66033
											SPAG1	0.362953	0.712548	1	0.329409	3.13956	0.997676	0.00048703	-1.05115	1.05115
											SPAG5	40.358	24.7345	0.000272254	-0.684463	24.7166	1.35215	0.00048703	-3.45065	2.76619
											SPARC	147.196	1761.02	0.000272254	3.57165	382.463	195.278	0.00048703	-0.966189	4.53784
											SPATS2L	29.137	13.1043	0.000272254	-1.0954	8.35765	8.55837	0.957018	0.0306183	-1.0954
											SPC25	21.6263	15.5666	0.0174608	-0.449723	13.7058	0.5578	0.00048703	-3.2388	3.2388
											SPOCD1	1.49893	0.18957	0.000272254	-1.07087	0.447507	0.197607	1	-0.273416	-1.07087
											SPRR2D	10.3129	0	0.000272254	-3.4999	1.18065	0	1	-1.12476	-3.4999
											SPRY1	42.3744	6.29604	0.000272254	-2.57166	4.81192	1.64362	0.00048703	-1.1365	-1.43516
											SPRY4	274.104	8.22961	0.000272254	-4.89756	35.766	4.44777	0.00048703	-2.75463	-2.14293
											SPRYD5	1.21547	0.440002	0.0247928	-0.621542	6.04322	0.714274	0.00048703	-2.03864	2.03864
											SPSB1	3.26145	14.0122	0.000272254	1.81672	38.4916	39.4246	0.951551	0.0336877	1.81672
											SPTAN1	26.4592	79.0579	0.000272254	1.54375	46.1573	59.169	0.111204	0.351539	1.54375
											SPTBN2	13.4542	4.52266	0.000272254	-1.38805	0.719507	1.07472	1	0.270922	-1.38805
											SRCIN1	0.552521	4.92403	0.000272254	1.93197	0.429185	1.48299	0.00048703	0.796886	1.13508
											SREBF1	43.0657	14.716	0.000272254	-1.48742	24.9633	21.5885	0.759722	-0.200885	-1.48742
											SRM	140.685	59.4807	0.000272254	-1.22814	99.0537	69.4145	0.0184006	-0.50683	-1.22814
											SRSF3	99.1348	66.7685	0.000973175	-0.563257	77.8472	22.6121	0.00048703	-1.73953	1.17628
											SRSF7	63.6326	48.3854	0.0253392	-0.388177	49.8644	16.9042	0.00048703	-1.50636	1.50636
											SSH3	10.5175	11.8001	0.468849	0.152327	10.1898	21.4285	0.00048703	1.00315	-1.00315
											SSPN	0.0438233	0.102952	1	0.0794925	1.97909	6.19835	0.00048703	1.27279	-1.27279
											ST3GAL4	96.037	66.6499	0.0031759	-0.520447	123.098	189.963	0.00207126	0.621813	-1.14226
											ST3GAL5	60.7692	28.2944	0.000272254	-1.07626	52.1917	46.6437	0.632369	-0.158916	-1.07626
											ST3GAL6	117.122	39.8006	0.000272254	-1.53362	46.2503	44.3385	0.908423	-0.0595868	-1.53362
											ST5	14.1049	73.1304	0.000272254	2.29505	42.3289	50.4598	0.350307	0.248116	2.29505
											STARD5	2.69404	9.16449	0.000272254	1.46027	16.5492	15.4469	0.97001	-0.0935896	1.46027
											STAT3	33.8657	70.1576	0.000272254	1.02921	45.5345	41.6317	0.720962	-0.126374	1.02921
											STAT5A	1.08257	0.216495	0.000272254	-0.775635	9.6017	18.0093	0.00048703	0.84241	-1.61804
											STC1	8.01608	0.2582	0.000272254	-2.84114	0.281295	0.0274907	1	-0.318477	-2.84114
											STIL	8.44578	4.84859	0.000272254	-0.691581	5.23978	0.86173	0.00048703	-1.74485	1.05327
											STK32A	2.19247	22.268	0.000272254	2.8656	18.2339	57.6631	0.00048703	1.6088	1.2568
											STMN1	186.436	180.263	0.841621	-0.0483136	134.587	59.1876	0.00048703	-1.17168	1.17168
											STRA6	17.8115	7.78932	0.000272254	-1.09779	0.0618221	0.0229798	1	-0.0537644	-1.09779
											STRADB	92.483	42.1225	0.000272254	-1.11626	27.7159	19.4324	0.0224484	-0.490991	-1.11626
											STXBP5	21.4791	4.28006	0.000272254	-2.08996	1.99809	2.27129	0.600837	0.125816	-2.08996
											SULF1	0.161972	1.34451	0.000272254	1.01271	0.240475	1.00206	1	0.690593	1.01271
											SV2B	0.0475674	0.0613841	1	0.0189038	0.398203	2.32924	0.00048703	1.25162	-1.25162
											SVIP	44.644	100.929	0.000272254	1.15907	25.2773	18.4188	0.051963	-0.436363	1.15907
											SYBU	0.384588	3.35716	0.000272254	1.65393	0.549458	0.694101	1	0.128756	1.65393
											SYT11	3.13647	10.2604	0.000272254	1.44479	0.984712	0.607368	1	-0.304229	1.44479
											SYT17	9.90023	3.52481	0.000272254	-1.26843	0.139312	0.176778	1	0.0466793	-1.26843
											SYTL2	0.243413	4.43156	0.000272254	2.12706	47.4522	47.4626	0.999094	0.000309633	2.12706
											SYTL5	29.4689	1.2163	0.000272254	-3.78111	0	0	1	0	-3.78111
											TACC3	50.2929	34.9918	0.00355125	-0.511091	15.6021	1.91434	0.00048703	-2.51012	1.99903
											TAF1D	20.1277	12.9153	0.00181473	-0.602464	35.4264	56.8636	0.00131498	0.667672	-1.27014
											TAGLN2	253.941	255.967	0.963768	0.0114197	197.569	88.7466	0.00048703	-1.14571	1.14571
											TAX1BP3	23.4357	59.2064	0.000272254	1.30093	59.8646	70.85	0.587034	0.239385	1.30093
											TBC1D10A	28.2884	66.2957	0.000272254	1.20018	31.4844	39.2711	0.236463	0.309998	1.20018
											TBC1D7	60.4771	138.79	0.000272254	1.18514	157.972	74.301	0.00048703	-1.07803	2.26317
											TBKBP1	6.54201	6.58892	0.970026	0.00894552	6.76454	15.6033	0.00048703	1.0965	-1.0965
											TBX18	1.58512	0.250848	0.000272254	-1.04732	3.8487	4.41099	0.603166	0.158295	-1.04732
											TCEAL3	3.83648	8.92692	0.000272254	1.03739	7.84223	9.57093	0.518059	0.25762	1.03739
											TCTA	7.60469	18.9739	0.000272254	1.21492	48.3146	52.5431	0.759954	0.118686	1.21492
											TEAD1	27.295	56.8778	0.000272254	1.03246	28.4978	33.2888	0.400304	0.21713	1.03246
											TES	21.7434	45.4234	0.000272254	1.0294	35.7925	19.7579	0.00048703	-0.825751	1.85516
											TESC	17.8321	1.12936	0.000272254	-3.1447	6.92873	1.83152	0.00413587	-1.48551	-1.65919
											TFAP2A	8.36189	79.6913	0.000272254	3.10754	52.4711	166.552	0.00048703	1.64778	1.45976
											TFAP4	18.3027	5.68317	0.000272254	-1.5302	7.48908	5.11131	0.0594252	-0.474127	-1.5302
											TFB1M	14.6359	4.17909	0.000272254	-1.59409	5.48854	3.55737	0.0371216	-0.509692	-1.59409
											TFPI2	30.0193	4.52878	0.000272254	-2.48813	0	0.0521514	1	0.0733423	-2.48813
											TGFA	50.9197	4.13463	0.000272254	-3.33795	1.87613	2.38919	0.340554	0.236812	-3.33795
											TGFB2	1.19998	9.13718	0.000272254	2.20409	0.676369	0.647674	1	-0.0249089	2.20409
											TGFBR2	7.09798	118.348	0.000272254	3.88147	26.8655	132.786	0.00048703	2.26338	1.61809
											TGM2	18.6198	1.3881	0.000272254	-3.03838	0.106389	0	1	-0.145859	-3.03838
											THAP4	80.8487	36.0985	0.000272254	-1.1416	30.9953	30.1326	0.957396	-0.0394339	-1.1416
											THBS1	1.246	214.95	0.000272254	6.5872	0.26056	0.0970267	1	-0.200466	6.5872
											THBS2	724.257	62.4232	0.000272254	-3.51541	0.67581	0.778012	1	0.0854065	-3.51541
											TIMELESS	16.3894	12.9855	0.0818416	-0.314276	25.6136	6.61213	0.00048703	-1.80579	1.80579
											TIMP2	223.688	906.97	0.000272254	2.01472	478.427	780.994	0.00048703	0.705846	1.30888
											TIMP3	61.7003	524.701	0.000272254	3.0677	215.191	118.533	0.00048703	-0.854898	3.9226
											TK1	114.532	79.5679	0.00160876	-0.520015	61.3602	1.48424	0.00048703	-4.64975	4.12973
											TLE1	12.7413	28.936	0.000272254	1.12336	21.5321	25.9839	0.330824	0.260117	1.12336
											TLE2	0.824032	1.6694	0.0133807	0.549384	0.70871	4.0186	0.00048703	1.55438	-1.55438
											TM4SF1	1.9905	0.374316	0.00240998	-1.12167	37.2813	7.07081	0.00048703	-2.24585	1.12418
											TM4SF19	10.9475	0.72276	0.0022132	-2.79392	9.371	0.473836	0.148634	-2.81491	-2.79392
											TM7SF2	12.7663	21.6045	0.000272254	0.715469	9.07532	3.39299	0.00048703	-1.19755	1.91302
											TMC6	83.0861	24.3654	0.000272254	-1.72901	6.56842	4.0426	0.010326	-0.585824	-1.72901
											TMEM120B	7.9419	3.00784	0.000272254	-1.15776	3.23786	3.04829	0.8854	-0.0660233	-1.15776
											TMEM140	13.6319	19.6529	0.190741	0.497227	14.7435	41.438	0.00048703	1.4306	-1.4306
											TMEM144	1.90167	4.82624	0.000272254	1.00568	3.23413	1.86626	0.00445597	-0.562896	1.56858
											TMEM145	19.3784	23.2344	0.210738	0.250016	5.14068	12.16	0.00048703	1.09969	-1.09969
											TMEM151B	2.14374	0.136523	0.000518162	-1.46786	0.155421	0.241735	1	0.103939	-1.46786
											TMEM158	52.4718	0.97615	0.000272254	-4.75801	3.07914	0.925815	0.0100473	-1.0828	-4.75801
											TMEM185A	5.29974	12.1022	0.000272254	1.05644	5.96283	9.05504	0.011962	0.530173	1.05644
											TMEM2	7.70798	6.31526	0.160248	-0.251429	19.0781	7.96983	0.00048703	-1.16247	1.16247
											TMEM209	32.3336	15.1694	0.000272254	-1.04371	12.8153	10.0758	0.169905	-0.318856	-1.04371
											TMEM22	6.09933	2.10265	0.000272254	-1.19418	0	0.0302036	1	0.0429295	-1.19418
											TMEM47	2.05857	17.8379	0.000272254	2.62271	1.42908	2.03847	0.137246	0.322935	2.62271
											TMEM59L	4.98704	13.655	0.000272254	1.29148	0.843685	2.12539	0.0421523	0.761444	1.29148
											TMEM63A	3.08004	8.40189	0.000272254	1.20437	12.2416	14.2442	0.70096	0.203183	1.20437
											TMEM64	8.40654	25.121	0.000272254	1.47347	12.5292	10.115	0.248788	-0.283569	1.47347
											TMEM65	4.74226	10.2436	0.000272254	0.969413	7.25126	4.88534	0.00920744	-0.487489	1.4569
											TMEM67	37.6949	12.0944	0.000272254	-1.56319	4.15837	3.86522	0.853575	-0.0844102	-1.56319
											TMEM80	6.93816	14.4257	0.0202754	0.958459	12.1018	25.699	0.00048703	1.02702	-1.02702
											TMOD1	0.0928354	1.16461	0.373227	0.986031	3.16439	14.7243	0.007778	1.91682	-1.91682
											TMOD2	1.25914	7.767	0.000272254	1.95631	6.21408	9.65123	0.00243336	0.562133	1.39418
											TMPRSS5	1.18306	1.75565	0.123043	0.336041	3.27047	9.17673	0.00048703	1.25281	-1.25281
											TMSB4X	131.853	353.5	0.000272254	1.41595	17.5024	9.26775	0.0159013	-0.849592	1.41595
											TNC	251.881	48.1799	0.000272254	-2.36232	154.416	7.9172	0.00048703	-4.1234	1.76108
											TNFAIP2	6.88031	1.90017	0.000272254	-1.44211	6.66828	9.49358	0.0278442	0.452532	-1.44211
											TNFAIP3	24.8753	2.11525	0.000272254	-3.05416	2.89077	1.19613	0.00048703	-0.825092	-2.22906
											TNFRSF12A	84.9828	53.3807	0.000272254	-0.660953	37.5053	3.21068	0.00048703	-3.19293	2.53198
											TNFRSF21	12.5002	32.7337	0.000272254	1.32121	15.3159	6.34191	0.00048703	-1.15205	2.47326
											TNFSF13B	1.50341	0.122627	0.0026073	-1.15702	0.476911	0.0823751	1	-0.448382	-1.15702
											TNNT1	77.0398	24.9895	0.000272254	-1.58628	13.7436	11.7807	0.64985	-0.206122	-1.58628
											TNS1	0.0998816	0.225964	1	0.156568	8.87911	24.7292	0.00048703	1.38095	-1.38095
											TOP1	157.365	45.2595	0.000272254	-1.77543	45.288	36.7442	0.20577	-0.294383	-1.77543
											TOP1MT	36.3571	14.5242	0.000272254	-1.26686	35.6331	40.1347	0.637644	0.167208	-1.26686
											TOP2A	76.122	55.9281	0.00997722	-0.438002	62.1819	0.832679	0.00048703	-5.10749	4.66948
											TOX	0.213735	7.76531	0.000272254	2.85235	0.326983	0.889886	1	0.510149	2.85235
											TOX2	0.905326	0.349178	0.0246548	-0.497957	3.85222	0.875216	0.00048703	-1.37159	1.37159
											TP53I11	8.30589	2.0121	0.000272254	-1.62737	0.26321	0.0975317	1	-0.202832	-1.62737
											TP53INP1	1.63144	13.0768	0.000272254	2.4194	6.15984	14.7492	0.00048703	1.13728	1.28212
											TP53INP2	14.4465	59.3744	0.000272254	1.96666	42.7271	46.0288	0.786501	0.105017	1.96666
											TPD52L1	24.1485	23.5553	0.900815	-0.0344379	10.5141	4.41566	0.00048703	-1.08819	1.08819
											TPM1	23.7786	59.1338	0.000272254	1.27908	41.5945	36.4751	0.589311	-0.184735	1.27908
											TPMT	16.4095	40.4749	0.000272254	1.25236	15.9257	14.5253	0.747026	-0.124594	1.25236
											TPPP	1.70251	0.255464	0.000272254	-1.10608	0.829419	1.42142	0.0243494	0.404468	-1.10608
											TPPP3	8.29914	3.49811	0.000272254	-1.04778	0.484916	1.23368	1	0.589041	-1.04778
											TPT1-AS1	1.68858	4.98617	0.000272254	1.15479	14.5469	20.2466	0.0427588	0.450605	1.15479
											TPX2	89.553	57.7231	0.000272254	-0.624834	60.7959	3.09875	0.00048703	-3.91426	3.28942
											TRA2B	47.6045	34.8036	0.0110861	-0.440985	36.7519	14.7293	0.00048703	-1.26309	1.26309
											TRAIP	7.46694	6.28152	0.319328	-0.217601	4.77958	1.30246	0.00048703	-1.32779	1.32779
											TRIB1	24.697	5.83289	0.000272254	-1.91103	25.3822	23.0154	0.710852	-0.135605	-1.91103
											TRIB2	135.017	110.175	0.135401	-0.290955	123.046	260.27	0.00048703	1.07467	-1.07467
											TRIM2	8.02413	30.7174	0.000272254	1.81341	36.045	38.0811	0.851743	0.0771922	1.81341
											TRIM63	3.76818	21.9981	0.000272254	2.27	124.216	171.225	0.021524	0.459876	2.27
											TRIM65	11.9693	4.49797	0.000272254	-1.23813	12.5655	9.52821	0.104727	-0.365682	-1.23813
											TRIM7	3.20444	0.588635	0.000518162	-1.40413	0.614759	0.710952	1	0.0834804	-1.40413
											TRIP10	22.6182	7.72445	0.000272254	-1.43676	17.5116	22.7244	0.135633	0.357942	-1.43676
											TRIP13	28.1766	14.5948	0.000272254	-0.903747	26.5259	2.73351	0.00048703	-2.88219	1.97844
											TROAP	52.3289	24.9767	0.000272254	-1.0377	20.7734	0.668525	0.000913677	-3.70592	2.66822
											TRPM1	0.191088	5.79883	0.000272254	2.51301	303.732	338.821	0.71918	0.157234	2.51301
											TRPM8	12.2135	0.929645	0.000272254	-2.77561	1.28214	0.421888	0.00048703	-0.682579	-2.09303
											TSC22D2	5.12261	15.1267	0.000272254	1.39723	7.99873	9.45905	0.428669	0.216959	1.39723
											TSPAN13	21.0378	28.7178	0.016178	0.431347	12.5566	3.11775	0.00048703	-1.71907	1.71907
											TSPAN7	4.09402	3.07487	0.129187	-0.322051	22.436	5.09435	0.00048703	-1.94318	1.94318
											TSPAN9	7.26962	15.8404	0.000272254	1.02603	14.9882	14.5253	0.941256	-0.0423864	1.02603
											TSPO	140.658	63.4178	0.000272254	-1.13688	174.659	187.149	0.829671	0.0990981	-1.13688
											TTK	12.5467	7.28047	0.000272254	-0.710157	6.67339	0.320272	0.00048703	-2.53903	1.82887
											TTLL7	2.36143	6.52098	0.000272254	1.16185	5.88236	4.34395	0.0918534	-0.364997	1.16185
											TUBA1A	32.2809	473.689	0.000272254	3.83422	67.422	61.1307	0.708127	-0.139154	3.83422
											TUBA1B	688.247	504.444	0.00870087	-0.44747	401.197	41.3345	0.00048703	-3.248	2.80053
											TUBA1C	129.181	65.1718	0.000272254	-0.97623	128.733	21.5946	0.00048703	-2.5215	1.54527
											TUBB2A	18.588	69.8459	0.000272254	1.85471	41.2473	21.5612	0.00048703	-0.905015	2.75973
											TUBB2B	7.63498	20.2998	0.000272254	1.30258	0.393858	2.01358	0.0148856	1.11239	1.30258
											TUBB3	129.99	430.952	0.000272254	1.72141	105.93	57.9887	0.00048703	-0.858156	2.57957
											TUBB4A	22.7982	31.4925	0.0113916	0.449254	32.0121	13.2694	0.00048703	-1.21007	1.21007
											TUBB4B	585.06	469.798	0.0859016	-0.31594	210.122	35.1685	0.00048703	-2.54527	2.54527
											TUBB6	49.9645	35.4957	0.00902654	-0.481766	42.8858	13.9203	0.00048703	-1.55648	1.07471
											TUBBP5	2.51156	0.473416	0.000272254	-1.25295	0.528707	0.620481	1	0.0841102	-1.25295
											TUBG1	61.4857	38.0225	0.00516045	-0.67922	48.4884	11.2818	0.00048703	-2.01057	1.33135
											TWF2	67.07	31.5272	0.000272254	-1.06537	37.8279	27.0131	0.0396287	-0.470992	-1.06537
											TWIST1	22.2645	6.22349	0.000272254	-1.68736	7.9627	8.49451	0.888183	0.0831601	-1.68736
											TXNDC17	17.5108	13.3972	0.172596	-0.362579	20.2887	9.48493	0.00243336	-1.02177	1.02177
											TXNIP	19.4302	94.8835	0.000272254	2.23058	20.8659	49.5564	0.00048703	1.20921	1.02137
											TXNRD1	79.1407	125.582	0.000272254	0.659465	99.2011	66.9151	0.00380559	-0.561094	1.22056
											TYMS	57.851	45.3036	0.29067	-0.345943	37.7562	4.42306	0.00048703	-2.83725	2.83725
											TYR	0.537269	0.318861	1	-0.221077	189.534	383.162	0.00048703	1.01167	-1.01167
											UBAP1L	10.8744	5.47539	0.000272254	-0.874816	22.8127	1.33067	0.00048703	-3.35291	2.4781
											UBE2C	211.015	118.634	0.000272254	-0.825539	168.491	3.11503	0.00048703	-5.36416	4.53862
											UBE2S	597.723	217.755	0.000272254	-1.45257	129.298	21.3332	0.00048703	-2.54455	1.09198
											UBE2T	98.2049	51.3404	0.000272254	-0.922486	60.6981	5.02324	0.00048703	-3.35661	2.43413
											UBL3	30.2111	69.0765	0.000272254	1.16687	52.6563	55.4646	0.869985	0.0735991	1.16687
											UBXN1	123.908	124.366	0.984294	0.00528025	82.0462	182.517	0.00048703	1.14393	-1.14393
											UGDH	11.7756	28.7719	0.000272254	1.22056	20.676	17.1903	0.34982	-0.252929	1.22056
											UHRF1	55.4878	36.6078	0.000749184	-0.586907	13.1165	0.673994	0.00048703	-3.07602	2.48911
											UNC13A	1.68379	0.0840028	0.000272254	-1.3079	0.0585906	0.0945331	1	0.0481708	-1.3079
											UPK3BL	1.96795	3.84209	0.0135359	0.706163	3.52897	10.3983	0.00048703	1.33156	-1.33156
											UPP1	36.3683	23.7926	0.000272254	-0.591905	100.947	23.7628	0.00048703	-2.04157	1.44967
											USP53	15.0028	9.00502	0.000272254	-0.6776	8.66719	1.98084	0.00048703	-1.69738	1.01978
											UTRN	2.02951	5.57251	0.000272254	1.11736	3.18507	4.0736	0.17314	0.277758	1.11736
											VAMP1	2.41628	7.00678	0.000272254	1.2288	3.85539	5.03926	0.524399	0.314785	1.2288
											VCL	27.965	81.1401	0.000272254	1.50378	21.6462	18.0942	0.326551	-0.246135	1.50378
											VDR	1.59219	0.395	0.000272254	-0.893906	15.2235	1.88252	0.00048703	-2.49268	1.59878
											VGF	2133.92	111.318	0.000272254	-4.24852	107.699	1.68621	0.00048703	-5.33862	1.0901
											VGLL3	0.0300064	3.29499	0.0022132	2.06	0.167614	0.304764	1	0.160225	2.06
											VIM	2098.69	2498.62	0.166347	0.251532	1690.7	3552.76	0.00048703	1.07087	-1.07087
											VLDLR	3.18627	5.8692	0.000272254	0.714477	9.42925	34.3311	0.00048703	1.7603	-1.04583
											VPS37B	22.9375	58.8511	0.000272254	1.32211	32.6259	30.4156	0.816363	-0.0980917	1.32211
											VTN	0.387396	4.20839	0.000272254	1.90846	0.56346	1.20634	1	0.496913	1.90846
											VWA1	5.10232	20.0801	0.000272254	1.78845	0.102024	0.127591	1	0.0330882	1.78845
											WDHD1	9.57541	7.96513	0.198129	-0.238317	3.43379	1.08394	0.00048703	-1.08923	1.08923
											WDR18	24.5124	11.2546	0.000272254	-1.05788	22.1161	16.9368	0.128927	-0.365975	-1.05788
											WDR61	103.226	148.749	0.00181473	0.522831	87.7282	55.976	0.00207126	-0.639038	1.16187
											WDR62	10.9777	5.8688	0.000272254	-0.802221	6.37136	0.730625	0.00048703	-2.09064	1.28842
											WDR63	2.27361	1.9746	0.501661	-0.138187	12.3174	3.5745	0.00048703	-1.54163	1.54163
											WDR76	14.1972	11.1466	0.0813164	-0.323253	7.48605	1.08234	0.00048703	-2.02689	2.02689
											WEE1	23.238	19.1318	0.184717	-0.267794	11.3871	3.92137	0.00048703	-1.33171	1.33171
											WNT10B	3.51179	1.07252	0.000272254	-1.12231	2.83431	1.82022	0.115286	-0.443159	-1.12231
											WTIP	2.09634	5.38095	0.000272254	1.04321	0.382856	0.614839	1	0.223739	1.04321
											XG	0	0	1	0	3.68042	8.72542	0.00048703	1.05512	-1.05512
											XIST	0.00327205	0.00877712	1	0.0078946	17.0891	40.8717	0.00048703	1.21085	-1.21085
											XRCC4	20.7462	6.485	0.000272254	-1.53869	7.11028	9.78587	0.104727	0.411319	-1.53869
											XYLT1	4.00336	2.08977	0.000272254	-0.695398	6.60362	16.6894	0.00048703	1.21813	-1.91352
											YDJC	31.6991	12.6577	0.000272254	-1.25954	22.3618	14.4826	0.011962	-0.593504	-1.25954
											YRDC	25.3037	11.0759	0.000272254	-1.12314	20.0451	10.834	0.0188927	-0.830547	-1.12314
											ZBTB47	1.90567	2.49156	0.118848	0.265001	11.9975	27.4918	0.00048703	1.13231	-1.13231
											ZCCHC12	9.68718	0.587978	0.000272254	-2.75062	0	0	1	0	-2.75062
											ZCCHC24	27.8887	19.0466	0.00201348	-0.527148	10.9969	22.019	0.00048703	0.940163	-1.46731
											ZDHHC23	3.80348	1.31601	0.000272254	-1.05244	5.15347	3.26022	0.0106052	-0.530472	-1.05244
											ZFP36L1	13.549	53.5474	0.000272254	1.90659	22.0746	32.1149	0.00920744	0.521175	1.38542
											ZFP90	5.97887	6.62126	0.525333	0.127036	4.07994	10.6011	0.00048703	1.19138	-1.19138
											ZIC2	8.52987	1.67287	0.000272254	-1.83407	4.01485	4.29706	0.880723	0.0789853	-1.83407
											ZMIZ2	23.3254	48.0191	0.000272254	1.01088	11.0886	15.0347	0.0622144	0.40755	1.01088
											ZNF257	0.375883	0.179753	1	-0.221873	2.6143	0.760658	0.00048703	-1.0376	1.0376
											ZNF280A	2.89177	2.15571	0.146141	-0.302462	4.20324	11.9472	0.00048703	1.31516	-1.31516
											ZNF280B	2.57995	2.02411	0.126535	-0.243429	0.983558	3.47254	0.00048703	1.173	-1.173
											ZNF367	5.51535	5.048	0.61095	-0.107385	6.26271	1.5185	0.00048703	-1.52794	1.52794
											ZNF385D	0.283923	1.57305	0.00410442	1.00292	2.39225	1.4423	0.134899	-0.474002	1.00292
											ZNF395	13.2336	7.08152	0.000272254	-0.816602	7.46593	13.3939	0.00048703	0.765717	-1.58232
											ZNF419	2.26679	5.80208	0.000272254	1.0581	2.19562	3.55528	0.0343225	0.511444	1.0581
											ZNF503	2.81935	7.26778	0.000272254	1.11417	13.9696	10.4326	0.107901	-0.388882	1.11417
											ZNF536	1.72211	17.1627	0.000272254	2.73818	1.31825	5.34369	0.00048703	1.45229	1.2859
											ZNF581	26.5612	24.4299	0.628401	-0.116113	13.9336	36.2437	0.00048703	1.31843	-1.31843
											ZNF608	2.38346	15.1373	0.000272254	2.25383	4.84414	10.1869	0.00048703	0.936748	1.31708
											ZNF689	10.9193	9.00865	0.1946	-0.252052	21.7127	5.4548	0.00048703	-1.81505	1.81505
											ZNF695	0.189205	0.107289	1	-0.102966	5.19095	0.27202	0.00048703	-2.28304	2.28304
											ZNF697	18.7527	21.6176	0.322818	0.195396	19.7591	8.98508	0.00048703	-1.0559	1.0559
											ZNF704	7.77903	4.90938	0.000272254	-0.571055	4.34557	6.71604	0.00170144	0.529517	-1.10057
											ZNF711	1.2681	3.9384	0.000272254	1.12256	0	0	1	0	1.12256
											ZNF827	2.77339	7.42761	0.000272254	1.15926	7.37852	7.20697	0.956363	-0.0298457	1.15926
											ZNF83	0.0650357	0.0652876	1	0.000341183	6.15287	15.9001	0.00048703	1.24044	-1.24044
											ZWILCH	18.551	15.0894	0.221879	-0.281132	12.6607	3.8025	0.00048703	-1.50817	1.50817
											ZWINT	70.1824	39.406	0.000272254	-0.816951	38.6067	3.90689	0.00048703	-3.01286	2.19591
