# Supplementary material for: Adaptive resistance of melanoma cells to RAF inhibition via reversible induction of a slowly dividing de‐differentiated state
Source: Mol Syst Biol. 2017 Jan 9;13(1):905. doi: 10.15252/msb.20166796 (PMC5248573; doi:10.15252/msb.20166796)
Supplement: Supplementary file 4 — Dataset EV2 [file MSB-13-905-s004.zip › Dataset_EV2/Dataset_EV2.xlsx]

## Sheet: Dataset EV2
Dataset EV2. Top gene ontology (GO) biological processes and pathways differentially regulated between COLO858 and MMACSF cells determined using Metacore.
Enrichment by GO Processes					Common				Unique for COLO858_vs_MMACSF_24hr_differential_genes				Unique for COLO858_vs_MMACSF_48hr_differential_genes
#	Processes	Total	min(pValue)	Min FDR	p-value	FDR	In Data	Network Objects from Active Data	p-value	FDR	In Data	Network Objects from Active Data	p-value	FDR	In Data	Network Objects from Active Data
1	system development	5308	3.73e-37	2.62e-33	3.73e-37	2.62e-33	335	CD8 alpha, FLRT2, Smooth muscle myosin, Tubulin beta, ITGA1, MAMLD1, NPAS1, APXL, CHL1, SOX11, ITGA9, Guanylate cyclase, CYP11B1, N-cadherin, CNTN1 (F3), NEFL, TGF-beta 2, ZIC2, Plexin B3, CYP27B1, Galpha(q)-specific nucleotide-like GPCRs, Cathepsin Z, Myelin basic protein, IDH1, ABL2, Plexin A1, SLITRK6, CDK5R1 (p35), Semaphorin 3E, Matrilin-2, Apelin, ECM1, ADAM23, p14ARF, PLK2, NAV2, AP-1, Gal…	8.24e-06	0.00123	143	TfR1, dUTPase (DUT), CARP, HAS, Galectin-3, TSHZ1, GAMT, KATNB1, APOD, UNG1, GAS1, LRP2 (Megalin), SVIL, ATP7B, MGP, p73, COL4A2, HPGD, ASB2, EWI2, ATRX, MENA, NFIX, GSK3 beta, MPPED2, COL4A1, Brca1, Creatine kinase, GIPR, PMP22, HYAL3, ITGA2, Aif, TMEM143, GDPD5, FGF13, NF-I, CELSR2, SERPINE2, NDRG2, MUNC18, TMEM107, HIPK2, p57, Glis2, KLF5, Semaphorin 3A, KCRB, Carbohydrate sulfotransferases, A…	7.79e-20	2.38e-17	335	MHC class II alpha chain, Casein kinase II, alpha chains, STAT3, Keratin 17, PCNA, Acid sphingomyelinase, Epo receptor, SREBP1 precursor, 4E-BP1, Phospholamban, Fibrillin 1, RASSF2, HDAC9, Oct-6, Sirtuin, STAT5A, SHPS-1, EFHD1, HSST1, p18, eEF2, HELLS (Lsh), FHL3, GPRC5B, ROCK, Ionotropic glutamate receptor, TCFbeta1, NGFR(TNFRSF16), JHDM1D, SSH3, NCAM2, CAP2, BTBD3, DEC2, MHC class II, MCAM, PRO…
2	multicellular organismal development	6099	3.51e-33	1.24e-29	3.51e-33	1.24e-29	357	CD8 alpha, FLRT2, Smooth muscle myosin, Tubulin beta, ITGA1, MAMLD1, NPAS1, APXL, CHL1, SOX11, ITGA9, Guanylate cyclase, CYP11B1, N-cadherin, CNTN1 (F3), NEFL, TGF-beta 2, ZIC2, Plexin B3, CYP27B1, Galpha(q)-specific nucleotide-like GPCRs, Vitronectin, Cathepsin Z, Myelin basic protein, IDH1, Meckelin, ABL2, Plexin A1, SLITRK6, CDK5R1 (p35), Semaphorin 3E, Matrilin-2, Apelin, ECM1, ADAM23, p14ARF…	4.84e-05	0.00398	156	TfR1, dUTPase (DUT), CARP, HAS, POLE1, Galectin-3, TSHZ1, TPI1, IFI17, GAMT, KATNB1, APOD, UNG1, GAS1, LRP2 (Megalin), SVIL, ATP7B, MGP, p73, COL4A2, HPGD, ASB2, EWI2, ATRX, MENA, NFIX, EBF, GSK3 beta, SPATA6, MPPED2, COL4A1, Brca1, ADAM-TS9, Creatine kinase, GIPR, PMP22, HYAL3, RTTN, ITGA2, Aif, Cubilin, TMEM143, GDPD5, FGF13, NF-I, SCMH1, CELSR2, SERPINE2, NDRG2, MUNC18, TMEM107, HIPK2, p57, Gl…	1.09e-19	2.88e-17	371	MHC class II alpha chain, G3P2, Casein kinase II, alpha chains, STAT3, Keratin 17, CIA/ASF1, PCNA, Acid sphingomyelinase, Epo receptor, SREBP1 precursor, 4E-BP1, Phospholamban, Rictor, Fibrillin 1, RASSF2, POLR1B, HDAC9, Oct-6, Evi5, Sirtuin, STAT5A, SHPS-1, EFHD1, HSST1, p18, EBF4, eEF2, HELLS (Lsh), FHL3, GPRC5B, ROCK, Ionotropic glutamate receptor, TCFbeta1, NGFR(TNFRSF16), JHDM1D, SSH3, NCAM2…
3	developmental process	6835	1.06e-32	2.47e-29	1.06e-32	2.47e-29	384	CD8 alpha, p160, FLRT2, Smooth muscle myosin, Tubulin beta, ITGA1, MAMLD1, NPAS1, APXL, CHL1, SOX11, ITGA9, Guanylate cyclase, Willin, CYP11B1, N-cadherin, CNTN1 (F3), NEFL, TGF-beta 2, ZIC2, Plexin B3, CYP27B1, Galpha(q)-specific nucleotide-like GPCRs, Vitronectin, Cathepsin Z, Myelin basic protein, IDH1, Meckelin, ABL2, Plexin A1, SHC4, SLITRK6, CDK5R1 (p35), C21orf2, Semaphorin 3E, Matrilin-2,…	1.53e-06	0.00029	179	FLJ13305, TfR1, dUTPase (DUT), CARP, HAS, POLE1, Galectin-3, TSHZ1, TPI1, IFI17, GAMT, KATNB1, APOD, UNG1, GAS1, LRP2 (Megalin), SVIL, ATP7B, MGP, TRAP25, p73, COL4A2, Chk1, HPGD, ASB2, EWI2, ATRX, MENA, NFIX, EBF, GSTK1, GSK3 beta, SPATA6, MPPED2, COL4A1, Brca1, ADAM-TS9, Creatine kinase, SCML2, GIPR, PMP22, HYAL3, RTTN, ITGA2, Aif, Cubilin, TMEM143, GDPD5, FGF13, NF-I, SCMH1, CELSR2, SERPINE2, …	1.66e-20	5.34e-18	407	MHC class II alpha chain, G3P2, Casein kinase II, alpha chains, STAT3, Keratin 17, FIGNL1, CIA/ASF1, PCNA, Acid sphingomyelinase, Epo receptor, SREBP1 precursor, 4E-BP1, Phospholamban, Rictor, Fibrillin 1, RASSF2, POLR1B, HDAC9, Oct-6, Evi5, Sirtuin, STAT5A, SHPS-1, EFHD1, HSST1, p18, EBF4, eEF2, HELLS (Lsh), FHL3, GPRC5B, ROCK, Ionotropic glutamate receptor, TCFbeta1, NGFR(TNFRSF16), JHDM1D, SSH…
4	anatomical structure development	6099	2.2e-32	3.86e-29	2.2e-32	3.86e-29	355	CD8 alpha, FLRT2, Smooth muscle myosin, Tubulin beta, ITGA1, MAMLD1, NPAS1, APXL, CHL1, SOX11, ITGA9, Guanylate cyclase, Willin, CYP11B1, N-cadherin, CNTN1 (F3), NEFL, TGF-beta 2, ZIC2, Plexin B3, CYP27B1, Galpha(q)-specific nucleotide-like GPCRs, Vitronectin, Cathepsin Z, Myelin basic protein, IDH1, Meckelin, ABL2, Plexin A1, SLITRK6, CDK5R1 (p35), C21orf2, Semaphorin 3E, Matrilin-2, Apelin, ECM…	1.15e-06	0.000227	164	FLJ13305, TfR1, dUTPase (DUT), CARP, HAS, POLE1, Galectin-3, TSHZ1, TPI1, IFI17, GAMT, KATNB1, APOD, UNG1, GAS1, LRP2 (Megalin), SVIL, ATP7B, MGP, TRAP25, p73, COL4A2, HPGD, ASB2, EWI2, ATRX, MENA, NFIX, GSTK1, GSK3 beta, MPPED2, COL4A1, Brca1, Creatine kinase, SCML2, GIPR, PMP22, HYAL3, ITGA2, Aif, Cubilin, TMEM143, GDPD5, FGF13, NF-I, SCMH1, CELSR2, SERPINE2, NDRG2, MUNC18, TMEM107, HIPK2, p57,…	1.09e-19	2.88e-17	371	MHC class II alpha chain, Casein kinase II, alpha chains, STAT3, Keratin 17, PCNA, Acid sphingomyelinase, Epo receptor, SREBP1 precursor, 4E-BP1, Phospholamban, Rictor, Fibrillin 1, RASSF2, POLR1B, HDAC9, Oct-6, Sirtuin, STAT5A, SHPS-1, EFHD1, HSST1, p18, eEF2, HELLS (Lsh), FHL3, GPRC5B, ROCK, Ionotropic glutamate receptor, TCFbeta1, NGFR(TNFRSF16), JHDM1D, SSH3, NCAM2, CAP2, BTBD3, DEC2, MHC cla…
5	single-organism developmental process	6781	6.17e-32	8.68e-29	6.17e-32	8.68e-29	380	CD8 alpha, p160, FLRT2, Smooth muscle myosin, Tubulin beta, ITGA1, MAMLD1, NPAS1, APXL, CHL1, SOX11, ITGA9, Guanylate cyclase, Willin, CYP11B1, N-cadherin, CNTN1 (F3), NEFL, TGF-beta 2, ZIC2, Plexin B3, CYP27B1, Galpha(q)-specific nucleotide-like GPCRs, Vitronectin, Cathepsin Z, Myelin basic protein, IDH1, Meckelin, ABL2, Plexin A1, SHC4, SLITRK6, CDK5R1 (p35), C21orf2, Semaphorin 3E, Matrilin-2,…	6.01e-06	0.000988	175	FLJ13305, TfR1, dUTPase (DUT), CARP, HAS, POLE1, Galectin-3, TSHZ1, TPI1, IFI17, GAMT, KATNB1, APOD, UNG1, GAS1, LRP2 (Megalin), SVIL, ATP7B, MGP, TRAP25, p73, COL4A2, Chk1, HPGD, ASB2, EWI2, ATRX, MENA, NFIX, EBF, GSTK1, GSK3 beta, SPATA6, MPPED2, COL4A1, Brca1, ADAM-TS9, Creatine kinase, GIPR, PMP22, HYAL3, RTTN, ITGA2, Aif, Cubilin, TMEM143, GDPD5, FGF13, NF-I, SCMH1, CELSR2, SERPINE2, NDRG2, …	1.27e-20	4.33e-18	405	MHC class II alpha chain, G3P2, Casein kinase II, alpha chains, STAT3, Keratin 17, FIGNL1, CIA/ASF1, PCNA, Acid sphingomyelinase, Epo receptor, SREBP1 precursor, 4E-BP1, Phospholamban, Rictor, Fibrillin 1, RASSF2, POLR1B, HDAC9, Oct-6, Evi5, Sirtuin, STAT5A, SHPS-1, EFHD1, HSST1, p18, EBF4, eEF2, HELLS (Lsh), FHL3, GPRC5B, ROCK, Ionotropic glutamate receptor, TCFbeta1, NGFR(TNFRSF16), JHDM1D, SSH…
6	nervous system development	2882	1.27e-31	1.49e-28	1.27e-31	1.49e-28	216	FLRT2, Smooth muscle myosin, Tubulin beta, ITGA1, NPAS1, APXL, CHL1, SOX11, ITGA9, N-cadherin, CNTN1 (F3), NEFL, TGF-beta 2, ZIC2, Plexin B3, Galpha(q)-specific nucleotide-like GPCRs, Myelin basic protein, ABL2, Plexin A1, SLITRK6, CDK5R1 (p35), Semaphorin 3E, Matrilin-2, ADAM23, p14ARF, PLK2, NAV2, AP-1, Galpha(i)-specific amine GPCRs, SFRP3 (FRZB1), KIF4A, Kif2a, GRO-1, SATB2, EDNRB, NOR1, RARb…	1.77e-05	0.00219	87	CARP, KATNB1, APOD, GAS1, LRP2 (Megalin), p73, COL4A2, EWI2, ATRX, MENA, NFIX, GSK3 beta, MPPED2, COL4A1, Brca1, Creatine kinase, PMP22, ITGA2, Aif, GDPD5, FGF13, NF-I, CELSR2, SERPINE2, NDRG2, MUNC18, TMEM107, HIPK2, p57, Glis2, Semaphorin 3A, KCRB, Carbohydrate sulfotransferases, Agrin, ETS1, SLC7A5, BM88 antigen, SPOCK, DCHS1, NCX1, APC protein, Myosin Va, DLX1, SOX5, ACSL3, MYT1, Neuroligin, …	3.03e-13	3.78e-11	194	Casein kinase II, alpha chains, STAT3, Acid sphingomyelinase, Epo receptor, HDAC9, Oct-6, Sirtuin, EFHD1, HSST1, p18, GPRC5B, ROCK, Ionotropic glutamate receptor, TCFbeta1, NGFR(TNFRSF16), JHDM1D, SSH3, NCAM2, CAP2, BTBD3, DEC2, PROX1, PDE5A, ASPM, ABLIM1, GRP78, SMN2, Notch, Wee1, Profilin, NPM/ALK fusion protein, DYNLL, NCAM1, CX3CL1, Calmodulin, GSHB, Citron, RTN4RL2, MSI1, POU class III, Sphi…
7	anatomical structure morphogenesis	2797	3.46e-31	3.48e-28	3.46e-31	3.48e-28	211	FLRT2, Smooth muscle myosin, Tubulin beta, ITGA1, APXL, CHL1, SOX11, ITGA9, Willin, N-cadherin, CNTN1 (F3), NEFL, TGF-beta 2, ZIC2, Plexin B3, Galpha(q)-specific nucleotide-like GPCRs, Vitronectin, Cathepsin Z, Meckelin, ABL2, Plexin A1, SLITRK6, CDK5R1 (p35), C21orf2, Semaphorin 3E, Matrilin-2, ECM1, AP-1, Galpha(i)-specific amine GPCRs, SFRP3 (FRZB1), KIF4A, SATB2, MMP-13, NOR1, RARbeta, ATF/CR…	5.34e-05	0.00418	83	FLJ13305, CARP, HAS, TSHZ1, IFI17, GAMT, APOD, GAS1, MGP, p73, COL4A2, HPGD, MENA, NFIX, GSK3 beta, COL4A1, SCML2, PMP22, ITGA2, NF-I, SCMH1, CELSR2, SERPINE2, MUNC18, TMEM107, HIPK2, p57, KLF5, Semaphorin 3A, Agrin, HAS2, ETS1, BM88 antigen, DCHS1, NCX1, APC protein, Myosin Va, DLX1, Neuroligin, DKK1, Alpha crystallin B, GSK3 alpha/beta, APOLD1, LIG-1, PTOP, Casein kinase I, VEGFR-1, PP2A regula…	1.28e-13	1.74e-11	191	Casein kinase II, alpha chains, STAT3, Keratin 17, Epo receptor, Sirtuin, STAT5A, HSST1, ROCK, Ionotropic glutamate receptor, NGFR(TNFRSF16), CAP2, BTBD3, DEC2, MCAM, PROX1, Cingulin, Otoraplin, TBX18, ABLIM1, BMP8B, GRP78, SMN2, Notch, Wee1, Profilin, DYNLL, MTS1 (S100A4), NCAM1, SMAD6, NKCC1, CX3CL1, GPX1, FLJ10458, Lrig3, POU class III, MYH14, ARP3, ROCK2, HSP47, JunB, FEZ1, CNP1, E2A, COL4A5,…
8	neurogenesis	1998	4.22e-30	3.32e-27	4.22e-30	3.32e-27	169	FLRT2, Smooth muscle myosin, Tubulin beta, ITGA1, CHL1, SOX11, ITGA9, N-cadherin, CNTN1 (F3), NEFL, TGF-beta 2, ZIC2, Plexin B3, Galpha(q)-specific nucleotide-like GPCRs, Myelin basic protein, ABL2, Plexin A1, SLITRK6, CDK5R1 (p35), Semaphorin 3E, Matrilin-2, PLK2, AP-1, Galpha(i)-specific amine GPCRs, SFRP3 (FRZB1), KIF4A, SATB2, EDNRB, NOR1, RARbeta, ATF/CREB, LPA3 receptor, Atlastin, Calcyclin…	0.000503	0.0175	60	CARP, KATNB1, APOD, GAS1, p73, COL4A2, MENA, NFIX, GSK3 beta, COL4A1, PMP22, ITGA2, Aif, GDPD5, FGF13, NF-I, CELSR2, SERPINE2, MUNC18, HIPK2, p57, Semaphorin 3A, Carbohydrate sulfotransferases, Agrin, BM88 antigen, SPOCK, DCHS1, APC protein, DLX1, SOX5, Neuroligin, GSK3 alpha/beta, C10orf125, C17orf96, EGR1, Galpha(i)-specific class A orphan/other GPCRs, PBX3, PP2A regulatory, PAX3, MYH10, PAX3/F…	6.63e-13	7.79e-11	147	Casein kinase II, alpha chains, STAT3, Oct-6, Sirtuin, EFHD1, p18, GPRC5B, ROCK, Ionotropic glutamate receptor, NGFR(TNFRSF16), SSH3, NCAM2, CAP2, BTBD3, PROX1, ASPM, ABLIM1, SMN2, Notch, Wee1, NPM/ALK fusion protein, DYNLL, NCAM1, CX3CL1, Citron, RTN4RL2, POU class III, WDR62, MYH14, ARP3, ROCK2, FEZ1, LPA1 receptor, CNP1, E2A, COL4A5, Adrenomedullin, Exostosin-1, Vinculin, E2A/HLF fusion protei…
9	locomotion	1497	4.25e-30	3.32e-27	4.25e-30	3.32e-27	142	FLRT2, Smooth muscle myosin, Tubulin beta, Tensin, GIPC, ITGA1, GRO-2, APXL, LYST, CHL1, ITGA9, N-cadherin, CNTN1 (F3), NEFL, TGF-beta 2, ZIC2, Plexin B3, Galpha(q)-specific nucleotide-like GPCRs, ABL2, Plexin A1, CDK5R1 (p35), Semaphorin 3E, Matrilin-2, CMTM5, AP-1, Galpha(i)-specific amine GPCRs, KIF4A, ATP1B1, GRO-1, SATB2, EDNRB, NOR1, ATF/CREB, PPAP2, SOX8, PI3K reg class IA, LRRK2, ITGA4, N…	0.0015	0.0323	46	Galectin-3, GAS1, COL4A2, MENA, GSK3 beta, COL4A1, ENPP2, ITGA2, FGF13, NF-I, CELSR2, CKLF, BAL, Semaphorin 3A, Carbohydrate sulfotransferases, Agrin, ETS1, ROPN1B, SLC7A5, BM88 antigen, SPOCK, PAR2, APC protein, Myosin Va, Neuroligin, Fascin, GSK3 alpha/beta, Galpha(i)-specific class A orphan/other GPCRs, VEGFR-1, PAX3, MYH10, PAX3/FKHR fusion, COL1A2, NURR1, Plakoglobin, PAK4, Neuroligin 2, EWS…	0.00357	0.0237	82	Casein kinase II, alpha chains, SHPS-1, ROCK, NGFR(TNFRSF16), CAP2, PROX1, ASPM, ABLIM1, Notch, NCAM1, CX3CL1, GPX1, POU class III, MYH14, ROCK2, FEZ1, Fra-1, COL4A5, Exostosin-1, Calcipressin 2, CLASP1, DNER, UFO, Ephrin-B, FMNL3, NTN4, Podocalyxin-like 1, Pitx2, L1CAM, CTIP2, Connexin 43, FOXP1, NOTCH1 precursor, Dystroglycan, Casein kinase II, Galpha(t)-specific GPCRs, Ephrin-B3, Importin (kar…
10	cell development	2157	1.56e-29	1.1e-26	1.56e-29	1.1e-26	176	FLRT2, Smooth muscle myosin, Tubulin beta, ITGA1, CHL1, SOX11, ITGA9, Willin, N-cadherin, CNTN1 (F3), NEFL, TGF-beta 2, ZIC2, Plexin B3, Galpha(q)-specific nucleotide-like GPCRs, ABL2, Plexin A1, SLITRK6, CDK5R1 (p35), Semaphorin 3E, Matrilin-2, p14ARF, AP-1, Galpha(i)-specific amine GPCRs, SFRP3 (FRZB1), KIF4A, SATB2, EDNRB, NOR1, RARbeta, ATF/CREB, Atlastin, Syndecan-1, Calcyclin, RTN4R, SOX8, …	0.00121	0.0282	62	CARP, HAS, APOD, GAS1, TRAP25, p73, COL4A2, ATRX, MENA, GSK3 beta, COL4A1, ITGA2, GDPD5, NF-I, CELSR2, MUNC18, p57, KLF5, Semaphorin 3A, Carbohydrate sulfotransferases, Agrin, HAS2, PAR2, RAP-1B, NCX1, APC protein, CDC25B, Neuroligin, DKK1, Alpha crystallin B, GSK3 alpha/beta, ACTA2, PBX3, PP2A regulatory, PAX3, MYH10, SIDT2, PAX3/FKHR fusion, Galpha(s)-specific class A orphan/other GPCRs, NURR1,…	1.43e-11	1.16e-09	151	Casein kinase II, alpha chains, STAT3, Oct-6, Sirtuin, EFHD1, ROCK, NGFR(TNFRSF16), NCAM2, CAP2, BTBD3, PROX1, ASPM, Cingulin, ABLIM1, BMP8B, SMN2, Notch, Wee1, NPM/ALK fusion protein, DYNLL, MTS1 (S100A4), Cyclin B, NCAM1, SMAD6, GPX1, SLC4A5, Citron, RTN4RL2, POU class III, MYH14, ROCK2, HSP47, DAZ2, FEZ1, TRIP13, CNP1, E2A, SMC1, COL4A5, Adrenomedullin, Exostosin-1, Vinculin, E2A/HLF fusion pr…
11	neuron projection morphogenesis	719	2.13e-27	1.36e-24	2.13e-27	1.36e-24	90	FLRT2, Smooth muscle myosin, Tubulin beta, ITGA1, CHL1, ITGA9, CNTN1 (F3), NEFL, TGF-beta 2, ZIC2, Plexin B3, Galpha(q)-specific nucleotide-like GPCRs, ABL2, Plexin A1, SLITRK6, CDK5R1 (p35), Semaphorin 3E, Matrilin-2, Galpha(i)-specific amine GPCRs, SFRP3 (FRZB1), KIF4A, NOR1, ATF/CREB, Atlastin, Calcyclin, RTN4R, LRRK2, ITGB3, WNT, S100B, Adenylate cyclase, MRLC, Tissue kallikreins, Semaphorin …	0.0144	0.122	23	GAS1, COL4A2, MENA, GSK3 beta, COL4A1, ITGA2, NF-I, CELSR2, MUNC18, Semaphorin 3A, Agrin, APC protein, Neuroligin, GSK3 alpha/beta, MYH10, NURR1, EWS/ER81 fusion protein, FoxD1, ER81, PARD6, CRMP5, Alpha-N-catenin, ATP7A	5.98e-10	3.39e-08	66	Casein kinase II, alpha chains, ROCK, NGFR(TNFRSF16), CAP2, BTBD3, ABLIM1, SMN2, Notch, Wee1, NCAM1, MYH14, ROCK2, FEZ1, CNP1, COL4A5, Exostosin-1, Vinculin, CLASP1, Ephrin-B, NTN4, DAL1, MAP2, Rab-3A, Stathmin, Bcl-2, L1CAM, CTIP2, Connexin 43, FOXP1, NOTCH1 precursor, Dystroglycan, Casein kinase II, Ephrin-B3, PAK3, SMN1, Ephrin-A receptor 3, COL5A3, HSP90 alpha, Semaphorin 6A, Glypican-1, NTNG…
12	cellular component movement	1703	7.41e-27	4.34e-24	7.41e-27	4.34e-24	147	FLRT2, Smooth muscle myosin, Tubulin beta, Tensin, GIPC, ITGA1, GRO-2, APXL, LYST, CHL1, ITGA9, Willin, N-cadherin, CNTN1 (F3), NEFL, TGF-beta 2, ZIC2, Plexin B3, Galpha(q)-specific nucleotide-like GPCRs, ABL2, Plexin A1, CDK5R1 (p35), Semaphorin 3E, Matrilin-2, Galpha(i)-specific amine GPCRs, KIF4A, ATP1B1, Kif2a, GRO-1, SATB2, EDNRB, NOR1, ATF/CREB, Tubulin beta 2C, MTSS1, PPAP2, SOX8, PI3K reg…	0.00396	0.0619	49	Galectin-3, KATNB1, GAS1, COL4A2, EWI2, MENA, GSK3 beta, COL4A1, ENPP2, ITGA2, FGF13, NF-I, CELSR2, CKLF, BAL, Semaphorin 3A, Carbohydrate sulfotransferases, Agrin, ETS1, ROPN1B, SLC7A5, BM88 antigen, SPOCK, PAR2, APC protein, Myosin Va, Fascin, GSK3 alpha/beta, Galpha(i)-specific class A orphan/other GPCRs, VEGFR-1, PAX3, MYH10, PAX3/FKHR fusion, COL1A2, NURR1, Plakoglobin, PAK4, EWS/ER81 fusion…	1.11e-05	0.000223	105	Casein kinase II, alpha chains, STAT3, KIF13A, SHPS-1, ROCK, NGFR(TNFRSF16), CAP2, PROX1, ASPM, ABLIM1, HKLP2, Notch, DYNLL, Tubulin beta 6, NCAM1, CX3CL1, GPX1, POU class III, MYH14, ARP3, ROCK2, FEZ1, COL4A5, Exostosin-1, KIF18A, Vinculin, CLASP1, DNER, UFO, Troponin C, cardiac, Ephrin-B, FMNL3, NTN4, Podocalyxin-like 1, Pitx2, L1CAM, CTIP2, Connexin 43, FOXP1, MKLP1, NOTCH1 precursor, Dystrogl…
13	generation of neurons	1899	9.77e-27	5.28e-24	9.77e-27	5.28e-24	157	FLRT2, Smooth muscle myosin, Tubulin beta, ITGA1, CHL1, SOX11, ITGA9, N-cadherin, CNTN1 (F3), NEFL, TGF-beta 2, ZIC2, Plexin B3, Galpha(q)-specific nucleotide-like GPCRs, Myelin basic protein, ABL2, Plexin A1, SLITRK6, CDK5R1 (p35), Semaphorin 3E, Matrilin-2, PLK2, AP-1, Galpha(i)-specific amine GPCRs, SFRP3 (FRZB1), KIF4A, SATB2, EDNRB, NOR1, RARbeta, ATF/CREB, LPA3 receptor, Atlastin, Calcyclin…	0.0012	0.0282	56	CARP, KATNB1, APOD, GAS1, p73, COL4A2, MENA, NFIX, GSK3 beta, COL4A1, PMP22, ITGA2, Aif, GDPD5, FGF13, NF-I, CELSR2, SERPINE2, MUNC18, HIPK2, p57, Semaphorin 3A, Carbohydrate sulfotransferases, Agrin, BM88 antigen, SPOCK, APC protein, DLX1, SOX5, Neuroligin, GSK3 alpha/beta, C10orf125, C17orf96, Galpha(i)-specific class A orphan/other GPCRs, PBX3, PP2A regulatory, PAX3, MYH10, PAX3/FKHR fusion, G…	9.49e-12	7.94e-10	138	Casein kinase II, alpha chains, STAT3, Sirtuin, EFHD1, GPRC5B, ROCK, Ionotropic glutamate receptor, NGFR(TNFRSF16), SSH3, NCAM2, CAP2, BTBD3, PROX1, ASPM, ABLIM1, SMN2, Notch, Wee1, NPM/ALK fusion protein, DYNLL, NCAM1, CX3CL1, Citron, RTN4RL2, POU class III, MYH14, ARP3, ROCK2, FEZ1, LPA1 receptor, CNP1, E2A, COL4A5, Adrenomedullin, Exostosin-1, Vinculin, E2A/HLF fusion protein, Tenascin-C, cAMP…
14	axon development	709	1.57e-26	7.89e-24	1.57e-26	7.89e-24	88	FLRT2, Smooth muscle myosin, Tubulin beta, ITGA1, CHL1, ITGA9, CNTN1 (F3), NEFL, TGF-beta 2, ZIC2, Plexin B3, ABL2, Plexin A1, SLITRK6, CDK5R1 (p35), Semaphorin 3E, Matrilin-2, AP-1, Galpha(i)-specific amine GPCRs, SFRP3 (FRZB1), KIF4A, NOR1, ATF/CREB, Atlastin, Calcyclin, RTN4R, ITGB3, WNT, S100B, c-Jun/c-Jun, Adenylate cyclase, MRLC, Semaphorin 3B, MYRL2, c-Jun, Semaphorin 3F, Alpha-fodrin, MYL…	0.0124	0.113	23	APOD, GAS1, COL4A2, MENA, GSK3 beta, COL4A1, ITGA2, NF-I, MUNC18, Semaphorin 3A, Carbohydrate sulfotransferases, Agrin, APC protein, Neuroligin, GSK3 alpha/beta, MYH10, NURR1, EWS/ER81 fusion protein, FoxD1, ER81, PARD6, CRMP5, Alpha-N-catenin	2.15e-09	1.09e-07	64	Casein kinase II, alpha chains, ROCK, NGFR(TNFRSF16), NCAM2, CAP2, ABLIM1, SMN2, Notch, NCAM1, RTN4RL2, MYH14, ROCK2, FEZ1, CNP1, COL4A5, Exostosin-1, Vinculin, Tenascin-C, CLASP1, Ephrin-B, NTN4, MAP2, Rab-3A, Alpha-1 catenin, Stathmin, Bcl-2, L1CAM, CTIP2, FOXP1, NOTCH1 precursor, Dystroglycan, Casein kinase II, Ephrin-B3, PAK3, SMN1, Ephrin-A receptor 3, COL5A3, HSP90 alpha, Semaphorin 6A, Gly…
15	response to external stimulus	2725	1.77e-26	8.28e-24	1.77e-26	8.28e-24	197	CD8 alpha, p160, FLRT2, MBL2, Smooth muscle myosin, Tubulin beta, ITGA1, GRO-2, NPAS1, APXL, LYST, CHL1, ITGA9, Guanylate cyclase, CYP11B1, CNTN1 (F3), TGF-beta 2, ZIP4, ZIC2, Plexin B3, CYP27B1, Galpha(q)-specific nucleotide-like GPCRs, GPX3, ABL2, Plexin A1, SLITRK6, CDK5R1 (p35), Semaphorin 3E, Matrilin-2, CMTM5, AP-1, Galpha(i)-specific amine GPCRs, KIF4A, GRO-1, SNFT, MMP-13, DAP1, Pellino 1…	0.0189	0.131	68	TfR1, CARP, Galectin-3, IFI17, GAS1, TR2(TNFRSF14), LRP2 (Megalin), MGP, COL4A2, Chk1, MENA, GSK3 beta, COL4A1, FAM38A, Brca1, ENPP2, GIPR, HYAL3, ITGA2, Cubilin, NF-I, ATG2A, SERPINE2, CKLF, TRPM3, Semaphorin 3A, Agrin, ETS1, p19, PAR2, NCX1, ACSL3, Neuroligin, Fascin, GSK3 alpha/beta, CD27BP, EGR1, ACTA2, PPARGC1 (PGC1-alpha), MTHFR, VEGFR-1, MYH10, PAX3/FKHR fusion, ABCA1, PAR1, NURR1, SMAD3, …	4.89e-07	1.44e-05	161	Casein kinase II, alpha chains, SREBP1 precursor, KYNU, MetAP-2, Opsin-3, Sirtuin, STAT5A, SAMHD1, HIG1, 8ODP, HLA-DRB1, ROCK, Ionotropic glutamate receptor, NGFR(TNFRSF16), MAPKAPK3, CAP2, SOAT2, DEC2, MHC class II, PROX1, PDE5A, Langerin, PER1, SP-A, ABLIM1, BMP8B, GRP78, Notch, BRIP1, HIST1H2BJ, Cyclin B, NPAS3, HIST1H2BK, NCAM1, NKCC1, HIST2H2BE, CX3CL1, IFIT1, Calmodulin, GPX1, GSHB, Sphingo…
16	neuron projection development	931	2.65e-26	1.16e-23	2.65e-26	1.16e-23	102	FLRT2, Smooth muscle myosin, Tubulin beta, ITGA1, CHL1, ITGA9, CNTN1 (F3), NEFL, TGF-beta 2, ZIC2, Plexin B3, Galpha(q)-specific nucleotide-like GPCRs, ABL2, Plexin A1, SLITRK6, CDK5R1 (p35), Semaphorin 3E, Matrilin-2, AP-1, Galpha(i)-specific amine GPCRs, SFRP3 (FRZB1), KIF4A, NOR1, ATF/CREB, Atlastin, Calcyclin, RTN4R, LRRK2, CD44, ITGB3, WNT, S100B, c-Jun/c-Jun, Adenylate cyclase, MRLC, Tissue…	0.0265	0.155	27	APOD, GAS1, COL4A2, MENA, GSK3 beta, COL4A1, ITGA2, GDPD5, NF-I, CELSR2, MUNC18, Semaphorin 3A, Carbohydrate sulfotransferases, Agrin, APC protein, Neuroligin, GSK3 alpha/beta, MYH10, NURR1, EWS/ER81 fusion protein, FoxD1, ER81, PARD6, CRMP5, Alpha-N-catenin, Acyl-CoA synthetase, ATP7A	4.85e-10	2.82e-08	79	Casein kinase II, alpha chains, EFHD1, ROCK, NGFR(TNFRSF16), NCAM2, CAP2, BTBD3, ABLIM1, SMN2, Notch, Wee1, NCAM1, Citron, RTN4RL2, MYH14, ROCK2, FEZ1, CNP1, COL4A5, Adrenomedullin, Exostosin-1, Vinculin, Tenascin-C, CLASP1, Ephrin-B, NTN4, DAL1, MAP2, Rab-3A, Alpha-1 catenin, Stathmin, Bcl-2, L1CAM, CTIP2, Connexin 43, FOXP1, NOTCH1 precursor, Dystroglycan, Casein kinase II, Ephrin-B3, PAK3, SMN…
17	regulation of biological quality	3809	9.62e-26	3.98e-23	9.62e-26	3.98e-23	244	MBL2, Smooth muscle myosin, GIPC, ITGA1, GRO-2, APXL, LYST, Guanylate cyclase, Glycogen phosphorylase, CYP11B1, NEFL, TGF-beta 2, ZIP4, CYP27B1, Galpha(q)-specific nucleotide-like GPCRs, Cathepsin Z, IP-30, ABL2, PAR3, CDK5R1 (p35), C21orf2, Semaphorin 3E, Apelin, p14ARF, SLC18A1, PLK2, NAV2, AP-1, Galpha(i)-specific amine GPCRs, KIF4A, ATP1B1, Kif2a, GRO-1, CORS26, Carbonic anhydrase XII, CDC42E…	2.1e-05	0.0024	108	DNA2, TfR1, CRHSP-24, HAS, G-protein gamma 2, POLE1, PLK3 (CNK), TMSB15B, PDK3, LRP2 (Megalin), ATP7B, p73, PPID, GSK3 beta, ARH, FAM38A, Creatine kinase, STK39, GIPR, ITGA2, Aif, Cubilin, Rab-39, SLC38A2, EPHX2, PPIF, FGF13, CELSR2, SERPINE2, MUNC18, HIPK2, EHD2, Semaphorin 3A, KCRB, Carbohydrate sulfotransferases, Agrin, HAS2, SLC7A5, PAR2, RAP-1B, OATP-E, NCX1, ATP6V0E, ATP6V0E2, APC protein, …	4.41e-07	1.33e-05	212	G3P2, STAT3, Rab20, VAMP1, PCNA, Epo receptor, SREBP1 precursor, Phospholamban, RPS5, Rictor, Fibrillin 1, RASSF2, Sirtuin, STAT5A, SHPS-1, GPRC5B, Adipophilin, Ionotropic glutamate receptor, NGFR(TNFRSF16), Rab-15, ACTR3B, SSH3, TMSB4X, NHE9, Profilin II, SOAT2, DEC2, PDE5A, SLC12A4, ASPM, HKLP2, GRP78, DGKQ, BARK, Wee1, Profilin, NPM/ALK fusion protein, DYNLL, Cyclin B, Cyclin B2, RFC3, NKCC1, …
18	neuron differentiation	1421	1.87e-25	7.32e-23	1.87e-25	7.32e-23	129	FLRT2, Smooth muscle myosin, Tubulin beta, ITGA1, CHL1, SOX11, ITGA9, CNTN1 (F3), NEFL, TGF-beta 2, ZIC2, Plexin B3, Galpha(q)-specific nucleotide-like GPCRs, ABL2, Plexin A1, SLITRK6, CDK5R1 (p35), Semaphorin 3E, Matrilin-2, AP-1, Galpha(i)-specific amine GPCRs, SFRP3 (FRZB1), KIF4A, SATB2, NOR1, ATF/CREB, Atlastin, Calcyclin, RTN4R, SOX8, LRRK2, CD44, Lgi4, PDE, IRX5, Tcf(Lef), ITGB3, G-protein…	0.000925	0.0245	45	APOD, GAS1, p73, COL4A2, MENA, NFIX, GSK3 beta, COL4A1, ITGA2, Aif, GDPD5, NF-I, CELSR2, MUNC18, HIPK2, p57, Semaphorin 3A, Carbohydrate sulfotransferases, Agrin, BM88 antigen, SPOCK, APC protein, DLX1, SOX5, Neuroligin, GSK3 alpha/beta, C17orf96, PBX3, PP2A regulatory, PAX3, MYH10, PAX3/FKHR fusion, NURR1, PBX, PPP2R2B, EWS/ER81 fusion protein, FoxD1, ER81, PARD6, WNT5B, CRMP5, Alpha-N-catenin, …	2.57e-08	1.01e-06	101	Casein kinase II, alpha chains, STAT3, EFHD1, ROCK, Ionotropic glutamate receptor, NGFR(TNFRSF16), NCAM2, CAP2, BTBD3, PROX1, ABLIM1, SMN2, Notch, Wee1, NPM/ALK fusion protein, DYNLL, NCAM1, Citron, RTN4RL2, POU class III, MYH14, ROCK2, FEZ1, CNP1, COL4A5, Adrenomedullin, Exostosin-1, Vinculin, Tenascin-C, DLC2 (Dynein LC8b), CLASP1, Ephrin-B, NTN4, DAL1, MYEF2, MAP2, WNT10B, Rab-3A, Pitx2, Alpha…
19	neuron development	1166	4.03e-25	1.49e-22	4.03e-25	1.49e-22	114	FLRT2, Smooth muscle myosin, Tubulin beta, ITGA1, CHL1, ITGA9, CNTN1 (F3), NEFL, TGF-beta 2, ZIC2, Plexin B3, Galpha(q)-specific nucleotide-like GPCRs, ABL2, Plexin A1, SLITRK6, CDK5R1 (p35), Semaphorin 3E, Matrilin-2, AP-1, Galpha(i)-specific amine GPCRs, SFRP3 (FRZB1), KIF4A, NOR1, ATF/CREB, Atlastin, Calcyclin, RTN4R, LRRK2, CD44, Lgi4, PDE, IRX5, ITGB3, G-protein gamma, WNT, S100B, TRPM1, c-J…	0.05	0.21	31	APOD, GAS1, p73, COL4A2, MENA, GSK3 beta, COL4A1, ITGA2, GDPD5, NF-I, CELSR2, MUNC18, p57, Semaphorin 3A, Carbohydrate sulfotransferases, Agrin, APC protein, Neuroligin, GSK3 alpha/beta, PBX3, MYH10, NURR1, PBX, EWS/ER81 fusion protein, FoxD1, ER81, PARD6, CRMP5, Alpha-N-catenin, Acyl-CoA synthetase, ATP7A	6.14e-08	2.16e-06	86	Casein kinase II, alpha chains, EFHD1, ROCK, NGFR(TNFRSF16), NCAM2, CAP2, BTBD3, ABLIM1, SMN2, Notch, Wee1, NPM/ALK fusion protein, DYNLL, NCAM1, Citron, RTN4RL2, MYH14, ROCK2, FEZ1, CNP1, COL4A5, Adrenomedullin, Exostosin-1, Vinculin, Tenascin-C, DLC2 (Dynein LC8b), CLASP1, Ephrin-B, NTN4, DAL1, MAP2, Rab-3A, Alpha-1 catenin, Stathmin, Bcl-2, L1CAM, CTIP2, Connexin 43, FOXP1, NOTCH1 precursor, D…
20	single-organism process	16024	4.97e-25	1.75e-22	4.97e-25	1.75e-22	654	CD8 alpha, p160, FXYD7, FLRT2, MBL2, VWA1, Kv6.1, Smooth muscle myosin, Tubulin beta, PYGB, Tensin, GIPC, ITGA1, GALNT13, GRO-2, MAMLD1, NPAS1, APXL, LYST, NLK, CHL1, SOX11, MBOAT1, ITGA9, Guanylate cyclase, Willin, Glycogen phosphorylase, CYP11B1, N-cadherin, CNTN1 (F3), NEFL, TGF-beta 2, ZIP4, Sarcospan, PDF, ZIC2, CIP4, RGS19, G-protein gamma 4, RHEBL1, Plexin B3, CYP27B1, KLHL13, Galpha(q)-sp…	1.08e-09	8.97e-07	364	DNA2, FLJ13305, TfR1, CRHSP-24, dUTPase (DUT), CARP, HAS, SLC35D2, G-protein gamma 2, POLE1, FHIT, SLC38A7, TIMM50, Galectin-3, TSHZ1, TPI1, IFI17, FANCB, NDUFA8, GAMT, KATNB1, APOD, TUBGCP3, BORA, PLK3 (CNK), UNG1, Tmem195, RGS4, GAS1, Plakophilin 4, TR2(TNFRSF14), MCM3, TMSB15B, RAD18, PDK3, MTCBP-1, LRP2 (Megalin), SVIL, ATP7B, NUDT15, MGP, TRAP25, ELOVL7, CHST7, NNTM, p73, COL4A2, Chk1, CYP27…	3.52e-24	1.35e-21	774	MHC class II alpha chain, G3P2, Casein kinase II, alpha chains, STAT3, ARHGEF4, Rab20, Keratin 17, TMEM145, FIGNL1, CIA/ASF1, NEK9, Tubulin gamma, VAMP1, PKIG, WDHD1, PCNA, CDC18L (CDC6), Acid sphingomyelinase, Epo receptor, RPL12, SREBP1 precursor, KYNU, CTDSP2 (SCP2), CaMKK1, 4E-BP1, SYTL2, MAGI-1(BAIAP1), Phospholamban, RPS5, MetAP-2, Rictor, SLC22A23, RPS27L, RPOM, Rab-30, UBE2T, Fibrillin 1,…
21	negative regulation of cellular process	4982	1.25e-24	4.19e-22	1.25e-24	4.19e-22	290	MKP6, p160, MBL2, GIPC, ITGA1, NPAS1, APXL, NLK, CHL1, SOX11, Guanylate cyclase, C1QL4, N-cadherin, NEFL, TGF-beta 2, ZIC2, RGS19, G-protein gamma 4, Plexin B3, CYP27B1, Galpha(q)-specific nucleotide-like GPCRs, Vitronectin, Myelin basic protein, IP-30, Meckelin, ABL2, CDK5R1 (p35), Semaphorin 3E, ECM1, p14ARF, SLC18A1, PLK2, RGS5, CMTM5, AP-1, Galpha(i)-specific amine GPCRs, SFRP3 (FRZB1), Niban…	5.16e-05	0.00411	132	CARP, HAS, Macro-H2A.1 histone, FHIT, Galectin-3, IFI17, KATNB1, APOD, PIK3IP1, PLK3 (CNK), UNG1, RGS4, GAS1, TR2(TNFRSF14), TMSB15B, RAD18, LRP2 (Megalin), TRAP25, p73, Chk1, PPID, HPGD, ATRX, NFIX, GSK3 beta, Brca1, STK39, GIPR, PMP22, ZNF593, GDPD5, PPIF, FGF13, NF-I, SCMH1, SERPINE2, NDRG2, MUNC18, HIPK2, p57, Glis2, BCL2L12, KLF5, Semaphorin 3A, Beta-synuclein, PDCD4, ETS1, BM88 antigen, p19…	1.21e-17	2.56e-15	312	MHC class II alpha chain, G3P2, Casein kinase II, alpha chains, STAT3, FIGNL1, PKIG, PCNA, CDC18L (CDC6), Acid sphingomyelinase, Epo receptor, SREBP1 precursor, CTDSP2 (SCP2), 4E-BP1, SYTL2, Phospholamban, RPS27L, Fibrillin 1, RASSF2, HDAC9, Oct-6, Sirtuin, STAT5A, HIG1, p18, MKP-7, HELLS (Lsh), HLA-DRB1, TRIB2, ROCK, Ionotropic glutamate receptor, NGFR(TNFRSF16), TMSB4X, Profilin II, DEC2, MHC c…
22	negative regulation of biological process	5462	1.46e-24	4.67e-22	1.46e-24	4.67e-22	309	MKP6, p160, MBL2, GIPC, ITGA1, NPAS1, APXL, NLK, CHL1, SOX11, Guanylate cyclase, C1QL4, N-cadherin, NEFL, TGF-beta 2, ZIC2, RGS19, G-protein gamma 4, Plexin B3, CYP27B1, Galpha(q)-specific nucleotide-like GPCRs, Vitronectin, Myelin basic protein, IP-30, Meckelin, ABL2, CDK5R1 (p35), Semaphorin 3E, Apelin, ECM1, p14ARF, SLC18A1, PLK2, RGS5, CMTM5, AP-1, Galpha(i)-specific amine GPCRs, SFRP3 (FRZB1…	0.000312	0.0145	138	CARP, HAS, Macro-H2A.1 histone, FHIT, Galectin-3, IFI17, KATNB1, APOD, PIK3IP1, PLK3 (CNK), UNG1, RGS4, GAS1, TR2(TNFRSF14), TMSB15B, RAD18, LRP2 (Megalin), TRAP25, p73, COL4A2, Chk1, PPID, HPGD, ATRX, NFIX, GSK3 beta, Brca1, STK39, GIPR, PMP22, ZNF593, GDPD5, PPIF, FGF13, NF-I, PPP1R1C, SCMH1, SERPINE2, NDRG2, MUNC18, HIPK2, p57, Glis2, BCL2L12, KLF5, Semaphorin 3A, Beta-synuclein, PDCD4, ETS1, …	1.1e-15	1.86e-13	327	MHC class II alpha chain, G3P2, Casein kinase II, alpha chains, STAT3, FIGNL1, PKIG, PCNA, CDC18L (CDC6), Acid sphingomyelinase, Epo receptor, SREBP1 precursor, CTDSP2 (SCP2), 4E-BP1, SYTL2, Phospholamban, RPS27L, Fibrillin 1, RASSF2, HDAC9, Oct-6, Sirtuin, STAT5A, HIG1, p18, MKP-7, HELLS (Lsh), HLA-DRB1, TRIB2, ROCK, Ionotropic glutamate receptor, NGFR(TNFRSF16), TMSB4X, Profilin II, DEC2, MHC c…
23	axonogenesis	636	1.54e-24	4.71e-22	1.54e-24	4.71e-22	80	FLRT2, Smooth muscle myosin, Tubulin beta, ITGA1, CHL1, ITGA9, CNTN1 (F3), TGF-beta 2, ZIC2, Plexin B3, ABL2, Plexin A1, SLITRK6, CDK5R1 (p35), Semaphorin 3E, Matrilin-2, Galpha(i)-specific amine GPCRs, SFRP3 (FRZB1), KIF4A, NOR1, ATF/CREB, Atlastin, Calcyclin, RTN4R, ITGB3, WNT, S100B, Adenylate cyclase, MRLC, Semaphorin 3B, MYRL2, Semaphorin 3F, Alpha-fodrin, MYL6, Myosin II, SPTBN(spectrin1-4)…	0.0137	0.12	21	GAS1, COL4A2, MENA, GSK3 beta, COL4A1, ITGA2, NF-I, MUNC18, Semaphorin 3A, Agrin, APC protein, Neuroligin, GSK3 alpha/beta, MYH10, NURR1, EWS/ER81 fusion protein, FoxD1, ER81, PARD6, CRMP5, Alpha-N-catenin	2.15e-08	8.52e-07	57	Casein kinase II, alpha chains, ROCK, NGFR(TNFRSF16), CAP2, ABLIM1, SMN2, Notch, NCAM1, MYH14, ROCK2, FEZ1, CNP1, COL4A5, Exostosin-1, Vinculin, CLASP1, Ephrin-B, NTN4, MAP2, Rab-3A, Stathmin, Bcl-2, L1CAM, CTIP2, FOXP1, NOTCH1 precursor, Dystroglycan, Casein kinase II, Ephrin-B3, PAK3, SMN1, Ephrin-A receptor 3, COL5A3, HSP90 alpha, Semaphorin 6A, Glypican-1, NTNG2, Collagen II, Adenylate cyclas…
24	cell differentiation	4261	3.8e-24	1.11e-21	3.8e-24	1.11e-21	259	CD8 alpha, p160, FLRT2, Smooth muscle myosin, Tubulin beta, ITGA1, CHL1, SOX11, ITGA9, Willin, N-cadherin, CNTN1 (F3), NEFL, TGF-beta 2, ZIC2, Plexin B3, Galpha(q)-specific nucleotide-like GPCRs, Vitronectin, Myelin basic protein, ABL2, Plexin A1, SHC4, SLITRK6, CDK5R1 (p35), Semaphorin 3E, Matrilin-2, p14ARF, PLK2, AP-1, Galpha(i)-specific amine GPCRs, SFRP3 (FRZB1), KIF4A, Kif2a, SNFT, CORS26, …	5.77e-05	0.00438	116	TfR1, CARP, HAS, Galectin-3, KATNB1, APOD, GAS1, MGP, TRAP25, p73, COL4A2, ASB2, ATRX, MENA, NFIX, GSTK1, GSK3 beta, SPATA6, COL4A1, PMP22, ITGA2, Aif, TMEM143, GDPD5, FGF13, NF-I, CELSR2, SERPINE2, NDRG2, MUNC18, HIPK2, p57, Glis2, KLF5, Semaphorin 3A, Carbohydrate sulfotransferases, Agrin, HAS2, ETS1, SLC7A5, BM88 antigen, SPOCK, PAR2, DCHS1, RAP-1B, NCX1, APC protein, Myosin Va, ODF1, DLX1, ZB…	9.23e-18	2.09e-15	278	MHC class II alpha chain, Casein kinase II, alpha chains, STAT3, Keratin 17, FIGNL1, CIA/ASF1, PCNA, Epo receptor, HDAC9, Oct-6, Sirtuin, STAT5A, SHPS-1, EFHD1, p18, eEF2, HELLS (Lsh), GPRC5B, ROCK, Ionotropic glutamate receptor, NGFR(TNFRSF16), SSH3, NCAM2, TMSB4X, CAP2, SOAT2, BTBD3, DEC2, MHC class II, PROX1, ASPM, Cingulin, TBX18, ABLIM1, BMP8B, SMN2, Notch, Wee1, OKL38, NPM/ALK fusion protei…
25	organ development	3996	7.62e-24	2.14e-21	7.62e-24	2.14e-21	247	CD8 alpha, Smooth muscle myosin, MAMLD1, APXL, SOX11, Guanylate cyclase, CYP11B1, CNTN1 (F3), TGF-beta 2, ZIC2, CYP27B1, Galpha(q)-specific nucleotide-like GPCRs, Cathepsin Z, Myelin basic protein, IDH1, ABL2, Plexin A1, SLITRK6, CDK5R1 (p35), Apelin, ECM1, p14ARF, AP-1, Galpha(i)-specific amine GPCRs, SFRP3 (FRZB1), ASAH, GRO-1, SNFT, SATB2, MMP-13, EDNRB, TOP1, NOR1, RARbeta, ATF/CREB, ARNT2, S…	0.000241	0.0121	107	TfR1, dUTPase (DUT), CARP, HAS, TSHZ1, GAMT, APOD, GAS1, LRP2 (Megalin), SVIL, ATP7B, MGP, p73, ASB2, EWI2, ATRX, NFIX, GSK3 beta, COL4A1, Brca1, Creatine kinase, GIPR, HYAL3, ITGA2, TMEM143, GDPD5, FGF13, NF-I, CELSR2, SERPINE2, NDRG2, HIPK2, p57, KLF5, Semaphorin 3A, KCRB, HAS2, ETS1, BM88 antigen, Cyclin F, PAR2, DCHS1, NCX1, APC protein, Myosin Va, DLX1, ZBTB1, SOX5, ACSL3, Neuroligin, Fascin…	2.34e-11	1.77e-09	241	MHC class II alpha chain, STAT3, Keratin 17, PCNA, Epo receptor, SREBP1 precursor, 4E-BP1, Phospholamban, Fibrillin 1, HDAC9, Oct-6, Sirtuin, STAT5A, SHPS-1, HSST1, eEF2, HELLS (Lsh), FHL3, Ionotropic glutamate receptor, TCFbeta1, NGFR(TNFRSF16), JHDM1D, BTBD3, DEC2, MHC class II, PROX1, ASPM, ICMT, Otoraplin, TBX18, ABLIM1, BMP8B, GRP78, Notch, BARK, DYNLL, MTS1 (S100A4), Cyclin B, Cyclin B2, CD…
26	cellular developmental process	4429	2e-23	5.42e-21	2e-23	5.42e-21	264	CD8 alpha, p160, FLRT2, Smooth muscle myosin, Tubulin beta, ITGA1, APXL, CHL1, SOX11, ITGA9, Willin, N-cadherin, CNTN1 (F3), NEFL, TGF-beta 2, ZIC2, Plexin B3, Galpha(q)-specific nucleotide-like GPCRs, Vitronectin, Myelin basic protein, Meckelin, ABL2, Plexin A1, SHC4, SLITRK6, CDK5R1 (p35), C21orf2, Semaphorin 3E, Matrilin-2, p14ARF, PLK2, AP-1, Galpha(i)-specific amine GPCRs, SFRP3 (FRZB1), KIF…	3.14e-05	0.00298	121	FLJ13305, TfR1, CARP, HAS, Galectin-3, KATNB1, APOD, GAS1, MGP, TRAP25, p73, COL4A2, ASB2, ATRX, MENA, NFIX, GSTK1, GSK3 beta, SPATA6, COL4A1, PMP22, ITGA2, Aif, TMEM143, GDPD5, FGF13, NF-I, CELSR2, SERPINE2, NDRG2, MUNC18, TMEM107, HIPK2, p57, Glis2, KLF5, Semaphorin 3A, Carbohydrate sulfotransferases, Agrin, HAS2, ETS1, SLC7A5, BM88 antigen, SPOCK, PAR2, DCHS1, RAP-1B, NCX1, APC protein, Myosin…	7.07e-17	1.27e-14	283	MHC class II alpha chain, Casein kinase II, alpha chains, STAT3, Keratin 17, FIGNL1, CIA/ASF1, PCNA, Epo receptor, HDAC9, Oct-6, Sirtuin, STAT5A, SHPS-1, EFHD1, p18, eEF2, HELLS (Lsh), GPRC5B, ROCK, Ionotropic glutamate receptor, NGFR(TNFRSF16), SSH3, NCAM2, TMSB4X, CAP2, SOAT2, BTBD3, DEC2, MHC class II, PROX1, ASPM, Cingulin, TBX18, ABLIM1, BMP8B, SMN2, Notch, Wee1, OKL38, NPM/ALK fusion protei…
27	positive regulation of biological process	6252	2.62e-23	6.83e-21	2.62e-23	6.83e-21	336	CD8 alpha, p160, MBL2, GIPC, ITGA1, GRO-2, CHC1L, LYST, SOX11, Guanylate cyclase, N-cadherin, CNTN1 (F3), NEFL, TGF-beta 2, PDF, ZIC2, RGS19, RHEBL1, Plexin B3, CYP27B1, Galpha(q)-specific nucleotide-like GPCRs, Vitronectin, APH-1B, ABL2, SHC4, CDK5R1 (p35), Apelin, ECM1, p14ARF, SLC18A1, PLK2, RGS5, AP-1, Galpha(i)-specific amine GPCRs, SFRP3 (FRZB1), PPAPDC1A, TMEM24, Niban, ATP1B1, PDE1C, GRO-…	0.00313	0.0548	148	DNA2, TfR1, CARP, HAS, Galectin-3, IFI17, KATNB1, PLK3 (CNK), RGS4, GAS1, Plakophilin 4, TR2(TNFRSF14), HRBL, ZNF462, TRAP25, p73, Chk1, PPID, ATRX, MENA, NFIX, EBF, GSK3 beta, EGLN3, ARH, FAM38A, Brca1, ADAM-TS9, STK39, DOCK5, GIPR, CDCA2, ITGA2, Aif, GDPD5, EPHX2, PPIF, FGF13, NF-I, PPP1R1C, SERPINE2, MUNC18, SGSM2, HIPK2, p57, Glis2, BCL2L12, EHD2, KLF5, Semaphorin 3A, Carbohydrate sulfotransf…	1.79e-15	2.88e-13	362	MHC class II alpha chain, Casein kinase II, alpha chains, STAT3, ARHGEF4, Keratin 17, PCNA, CDC18L (CDC6), Acid sphingomyelinase, SREBP1 precursor, CTDSP2 (SCP2), CaMKK1, 4E-BP1, SYTL2, Rictor, RPS27L, HDAC9, Oct-6, Evi5, Sirtuin, STAT5A, SHPS-1, SCGF, EBF4, eEF2, HLA-DRB1, TRIB2, GPRC5B, ROCK, Ionotropic glutamate receptor, NGFR(TNFRSF16), Rab-15, JHDM1D, MAPKAPK3, TMSB4X, CAP2, MLK4, Profilin I…
28	single-organism cellular process	14237	7.11e-28	3.62e-25	3.45e-23	8.67e-21	601	CD8 alpha, p160, FXYD7, FLRT2, VWA1, Kv6.1, Smooth muscle myosin, Tubulin beta, PYGB, Tensin, GIPC, ITGA1, GALNT13, GRO-2, NPAS1, APXL, LYST, NLK, CHL1, SOX11, MBOAT1, ITGA9, Guanylate cyclase, Willin, Glycogen phosphorylase, CYP11B1, N-cadherin, CNTN1 (F3), NEFL, TGF-beta 2, ZIP4, PDF, ZIC2, CIP4, RGS19, G-protein gamma 4, RHEBL1, Plexin B3, CYP27B1, KLHL13, Galpha(q)-specific nucleotide-like GP…	1.56e-10	1.93e-07	337	DNA2, FLJ13305, TfR1, CRHSP-24, dUTPase (DUT), CARP, HAS, SLC35D2, G-protein gamma 2, POLE1, FHIT, SLC38A7, TIMM50, Galectin-3, TPI1, IFI17, FANCB, NDUFA8, GAMT, KATNB1, APOD, TUBGCP3, BORA, PLK3 (CNK), UNG1, Tmem195, RGS4, GAS1, Plakophilin 4, TR2(TNFRSF14), MCM3, TMSB15B, RAD18, PDK3, MTCBP-1, LRP2 (Megalin), ATP7B, NUDT15, MGP, TRAP25, ELOVL7, CHST7, NNTM, p73, COL4A2, Chk1, CYP27A1, PPID, HPG…	7.11e-28	3.62e-25	724	MHC class II alpha chain, G3P2, Casein kinase II, alpha chains, STAT3, ARHGEF4, Rab20, Keratin 17, TMEM145, FIGNL1, CIA/ASF1, NEK9, Tubulin gamma, VAMP1, PKIG, WDHD1, PCNA, CDC18L (CDC6), Acid sphingomyelinase, Epo receptor, RPL12, SREBP1 precursor, KYNU, CTDSP2 (SCP2), CaMKK1, 4E-BP1, SYTL2, MAGI-1(BAIAP1), Phospholamban, RPS5, MetAP-2, Rictor, SLC22A23, RPS27L, RPOM, Rab-30, UBE2T, Fibrillin 1,…
29	cell projection organization	1303	3.74e-23	9.07e-21	3.74e-23	9.07e-21	118	FLRT2, Smooth muscle myosin, Tubulin beta, ITGA1, CHL1, ITGA9, CNTN1 (F3), NEFL, TGF-beta 2, ZIC2, Plexin B3, Galpha(q)-specific nucleotide-like GPCRs, Meckelin, ABL2, Plexin A1, SLITRK6, CDK5R1 (p35), C21orf2, Semaphorin 3E, Matrilin-2, AP-1, Galpha(i)-specific amine GPCRs, SFRP3 (FRZB1), KIF4A, NOR1, ATF/CREB, LPA3 receptor, Atlastin, MTSS1, IRTKS, Calcyclin, RTN4R, LRRK2, CD44, ITGB3, CORO1A(C…	0.0344	0.179	35	FLJ13305, APOD, GAS1, COL4A2, CCDC78, MENA, GSK3 beta, COL4A1, PMP22, ITGA2, GDPD5, NF-I, CELSR2, MUNC18, TMEM107, KLF5, Semaphorin 3A, Carbohydrate sulfotransferases, Agrin, APC protein, Neuroligin, GSK3 alpha/beta, Galpha(i)-specific class A orphan/other GPCRs, MYH10, NURR1, EWS/ER81 fusion protein, FoxD1, ER81, PARD6, CRMP5, Alpha-N-catenin, Kif24, Acyl-CoA synthetase, Tctn2, ATP7A	1.03e-08	4.38e-07	96	Casein kinase II, alpha chains, ARHGEF4, EFHD1, ROCK, NGFR(TNFRSF16), NCAM2, CAP2, BTBD3, ABBA, ABLIM1, SMN2, Notch, Wee1, NCAM1, Citron, RTN4RL2, MYH14, ARP3, ROCK2, FEZ1, LPA1 receptor, CNP1, COL4A5, Adrenomedullin, Exostosin-1, Vinculin, Tenascin-C, CLASP1, WDR51A, Ephrin-B, C19orf51, NTN4, DAL1, MAP2, Rab-3A, Alpha-1 catenin, Stathmin, Bcl-2, L1CAM, CTIP2, Connexin 43, FOXP1, NOTCH1 precursor…
30	regulation of multicellular organismal process	3079	4.31e-23	1.01e-20	4.31e-23	1.01e-20	205	FLRT2, Smooth muscle myosin, GRO-2, SOX11, Guanylate cyclase, N-cadherin, CNTN1 (F3), NEFL, TGF-beta 2, CYP27B1, Galpha(q)-specific nucleotide-like GPCRs, Vitronectin, Myelin basic protein, ABL2, CDK5R1 (p35), Semaphorin 3E, Apelin, ECM1, p14ARF, PLK2, CMTM5, AP-1, Galpha(i)-specific amine GPCRs, SFRP3 (FRZB1), ATP1B1, CORS26, Pellino 1, EDNRB, RABGEF1, RARbeta, ATF/CREB, RAI1, LPA3 receptor, iNO…	0.000117	0.00686	88	TfR1, CARP, HAS, Galectin-3, IFI17, GAMT, KATNB1, APOD, TR2(TNFRSF14), MGP, p73, MYL5, COL4A2, GSK3 beta, Brca1, ADAM-TS9, MAFbx, PMP22, ITGA2, GDPD5, EPHX2, FGF13, NF-I, SERPINE2, NDRG2, HIPK2, Semaphorin 3A, Agrin, HAS2, ETS1, BM88 antigen, SPOCK, PAR2, NCX1, APC protein, DLX1, ZBTB1, SOX5, Neuroligin, Serglycin, Protein p8, DKK1, GSK3 alpha/beta, MAD2b, APOLD1, C10orf125, PAI2, Urocortin 2, EG…	3.04e-05	0.000525	168	MHC class II alpha chain, STAT3, Keratin 17, SREBP1 precursor, SYTL2, Phospholamban, RASSF2, HDAC9, Sirtuin, STAT5A, HLA-DRB1, TRIB2, GPRC5B, ROCK, Ionotropic glutamate receptor, NGFR(TNFRSF16), SSH3, Profilin II, MHC class II, Protein C inhibitor, PROX1, PDE5A, ASPM, PER1, TBX18, BMP8B, GRP78, Notch, BARK, Profilin, Cyclin B, CD74, NCAM1, SMAD6, CX3CL1, Calmodulin, GPX1, Citron, C1orf96, POU cla…
31	single-multicellular organism process	8310	8.5e-23	1.93e-20	8.5e-23	1.93e-20	410	CD8 alpha, p160, FLRT2, VWA1, Smooth muscle myosin, Tubulin beta, GIPC, ITGA1, MAMLD1, NPAS1, APXL, LYST, CHL1, SOX11, ITGA9, Guanylate cyclase, CYP11B1, N-cadherin, CNTN1 (F3), NEFL, TGF-beta 2, Sarcospan, ZIC2, Plexin B3, CYP27B1, Galpha(q)-specific nucleotide-like GPCRs, Vitronectin, Cathepsin Z, Myelin basic protein, IDH1, Meckelin, ABL2, Plexin A1, PAR3, SLITRK6, CDK5R1 (p35), Semaphorin 3E,…	0.000408	0.0156	196	FLJ13305, TfR1, dUTPase (DUT), CARP, HAS, G-protein gamma 2, POLE1, Galectin-3, TSHZ1, TPI1, IFI17, GAMT, KATNB1, APOD, UNG1, GAS1, LRP2 (Megalin), SVIL, ATP7B, MGP, TRAP25, p73, COL4A2, HPGD, ASB2, EWI2, ATRX, CCDC78, MENA, NFIX, EBF, GSK3 beta, SPATA6, MPPED2, COL4A1, ARH, C9orf75, Brca1, ADAM-TS9, MAFbx, Creatine kinase, STK39, GIPR, PMP22, HYAL3, RTTN, ITGA2, Aif, Cubilin, TMEM143, GDPD5, EPH…	5.3e-10	3.06e-08	426	MHC class II alpha chain, G3P2, Casein kinase II, alpha chains, STAT3, Keratin 17, FIGNL1, CIA/ASF1, PCNA, Acid sphingomyelinase, Epo receptor, SREBP1 precursor, 4E-BP1, Phospholamban, Rictor, Fibrillin 1, RASSF2, Opsin-3, POLR1B, SIAT4C, HDAC9, Oct-6, Evi5, Sirtuin, STAT5A, SHPS-1, EFHD1, HSST1, p18, EBF4, eEF2, HELLS (Lsh), FHL3, GPRC5B, ROCK, Ionotropic glutamate receptor, TCFbeta1, NGFR(TNFRS…
32	positive regulation of cellular process	5597	9.66e-23	2.1e-20	9.66e-23	2.1e-20	309	CD8 alpha, p160, GIPC, ITGA1, GRO-2, CHC1L, LYST, SOX11, Guanylate cyclase, N-cadherin, CNTN1 (F3), NEFL, TGF-beta 2, PDF, ZIC2, RGS19, Plexin B3, CYP27B1, Galpha(q)-specific nucleotide-like GPCRs, Vitronectin, APH-1B, ABL2, SHC4, CDK5R1 (p35), Apelin, ECM1, p14ARF, SLC18A1, PLK2, RGS5, AP-1, Galpha(i)-specific amine GPCRs, SFRP3 (FRZB1), TMEM24, Niban, ATP1B1, CORS26, SATB2, DAP1, CDC42EP5, Pell…	0.000435	0.0162	140	DNA2, CARP, HAS, Galectin-3, IFI17, KATNB1, PLK3 (CNK), RGS4, GAS1, Plakophilin 4, TR2(TNFRSF14), HRBL, ZNF462, TRAP25, p73, Chk1, PPID, ATRX, NFIX, EBF, GSK3 beta, EGLN3, ARH, FAM38A, Brca1, ADAM-TS9, DOCK5, GIPR, CDCA2, ITGA2, Aif, GDPD5, PPIF, FGF13, NF-I, PPP1R1C, SERPINE2, MUNC18, SGSM2, HIPK2, p57, Glis2, BCL2L12, EHD2, KLF5, Semaphorin 3A, Carbohydrate sulfotransferases, Agrin, PDCD4, HAS2…	3.31e-17	6.53e-15	339	MHC class II alpha chain, Casein kinase II, alpha chains, STAT3, ARHGEF4, Keratin 17, PCNA, CDC18L (CDC6), Acid sphingomyelinase, SREBP1 precursor, CTDSP2 (SCP2), CaMKK1, 4E-BP1, Rictor, RPS27L, HDAC9, Oct-6, Evi5, Sirtuin, STAT5A, SCGF, EBF4, eEF2, HLA-DRB1, TRIB2, GPRC5B, ROCK, Ionotropic glutamate receptor, NGFR(TNFRSF16), Rab-15, JHDM1D, MAPKAPK3, TMSB4X, CAP2, MLK4, Profilin II, MHC class II…
33	cell projection morphogenesis	917	9.87e-23	2.1e-20	9.87e-23	2.1e-20	95	FLRT2, Smooth muscle myosin, Tubulin beta, ITGA1, CHL1, ITGA9, CNTN1 (F3), NEFL, TGF-beta 2, ZIC2, Plexin B3, Galpha(q)-specific nucleotide-like GPCRs, Meckelin, ABL2, Plexin A1, SLITRK6, CDK5R1 (p35), C21orf2, Semaphorin 3E, Matrilin-2, Galpha(i)-specific amine GPCRs, SFRP3 (FRZB1), KIF4A, NOR1, ATF/CREB, Atlastin, Calcyclin, RTN4R, LRRK2, ITGB3, WNT, S100B, Rab-17, Adenylate cyclase, ATP6V0D, M…	0.0224	0.142	27	FLJ13305, GAS1, COL4A2, MENA, GSK3 beta, COL4A1, ITGA2, NF-I, CELSR2, MUNC18, TMEM107, Semaphorin 3A, Agrin, APC protein, Neuroligin, GSK3 alpha/beta, MYH10, NURR1, EWS/ER81 fusion protein, FoxD1, ER81, PARD6, CRMP5, Alpha-N-catenin, Kif24, Tctn2, ATP7A	1.51e-08	6.11e-07	74	Casein kinase II, alpha chains, ROCK, NGFR(TNFRSF16), CAP2, BTBD3, ABLIM1, SMN2, Notch, Wee1, NCAM1, MYH14, ARP3, ROCK2, FEZ1, CNP1, COL4A5, Exostosin-1, Vinculin, CLASP1, Ephrin-B, C19orf51, NTN4, DAL1, MAP2, Rab-3A, Stathmin, Bcl-2, L1CAM, CTIP2, Connexin 43, FOXP1, NOTCH1 precursor, Dystroglycan, Casein kinase II, Ephrin-B3, PAK3, SMN1, Ephrin-A receptor 3, COL5A3, HSP90 alpha, Nestin, Semapho…
34	cellular component organization	5757	9.08e-34	9.25e-31	1.16e-22	2.4e-20	315	FLRT2, MBL2, VWA1, Kv6.1, Smooth muscle myosin, Tubulin beta, Tensin, ITGA1, APXL, LYST, CHL1, ITGA9, Willin, N-cadherin, CNTN1 (F3), NEFL, TGF-beta 2, H2BFQ, ZIC2, CIP4, Plexin B3, KLHL13, Galpha(q)-specific nucleotide-like GPCRs, Vitronectin, Myelin basic protein, GPX3, Meckelin, ABL2, Plexin A1, SLITRK6, CDK5R1 (p35), C21orf2, Semaphorin 3E, Matrilin-2, p14ARF, PLK2, AP-1, Galpha(i)-specific a…	5.73e-07	0.000149	158	DNA2, FLJ13305, dUTPase (DUT), CARP, HAS, Macro-H2A.1 histone, POLE1, TIMM50, Galectin-3, KATNB1, APOD, TUBGCP3, BORA, PLK3 (CNK), GAS1, Plakophilin 4, TMSB15B, ZNF462, SVIL, MGP, p73, COL4A2, Chk1, PPID, ATRX, CCDC78, MENA, DEK, GSK3 beta, COL4A1, Brca1, CDCA2, PMP22, ITGA2, Aif, Cubilin, MND1, Rab-39, GDPD5, PPIF, FGF13, NF-I, CDC25C, SCMH1, ATG2A, CELSR2, SERPINE2, BBAP, DARS2, MUNC18, TMEM107…	9.08e-34	9.25e-31	398	MHC class II alpha chain, G3P2, Casein kinase II, alpha chains, STAT3, ARHGEF4, Rab20, Keratin 17, CIA/ASF1, NEK9, Tubulin gamma, VAMP1, WDHD1, PCNA, CDC18L (CDC6), RPL12, MAGI-1(BAIAP1), Phospholamban, RPS5, Rictor, RPOM, Rab-30, Fibrillin 1, POLR1B, CHCHD6, HDAC9, Sirtuin, KIF13A, SHPS-1, SAMHD1, Claudin-12, EFHD1, MLKL, HELLS (Lsh), HLA-DRB1, FHL3, ROCK, Ionotropic glutamate receptor, NGFR(TNF…
35	chemotaxis	799	2.73e-22	5.48e-20	2.73e-22	5.48e-20	87	FLRT2, Smooth muscle myosin, Tubulin beta, ITGA1, GRO-2, LYST, CHL1, ITGA9, CNTN1 (F3), TGF-beta 2, ZIC2, Plexin B3, ABL2, Plexin A1, CDK5R1 (p35), Semaphorin 3E, Matrilin-2, CMTM5, AP-1, KIF4A, GRO-1, EDNRB, NOR1, ATF/CREB, PDE, Tcf(Lef), ITGB3, CORO1A(CLABP, TACO), WNT, Lef-1, MRLC, Semaphorin 3B, MYRL2, Galpha(i)-specific EDG GPCRs, Semaphorin 3F, Cyr61, Alpha-fodrin, PDGF-A, MYL6, Myosin II, …	0.153	0.336	20	Galectin-3, GAS1, COL4A2, MENA, GSK3 beta, COL4A1, ENPP2, ITGA2, NF-I, CKLF, Semaphorin 3A, Agrin, GSK3 alpha/beta, VEGFR-1, MYH10, EWS/ER81 fusion protein, FoxD1, ER81, CRMP5, Ephrin-A receptor 2	0.00174	0.0138	50	Casein kinase II, alpha chains, ROCK, NGFR(TNFRSF16), CAP2, ABLIM1, NCAM1, CX3CL1, MYH14, ROCK2, FEZ1, Fra-1, COL4A5, Exostosin-1, CLASP1, Ephrin-B, NTN4, L1CAM, CTIP2, FOXP1, Dystroglycan, Casein kinase II, Galpha(t)-specific GPCRs, Ephrin-B3, HMG2, Ephrin-A receptor 3, COL5A3, HSP90 alpha, Semaphorin 6A, Alpha-parvin, Glypican-1, Collagen II, p90RSK1, Actin cytoplasmic 2, LAMB2, c-Jun/Fra-1, Ep…
36	taxis	801	3.23e-22	6.3e-20	3.23e-22	6.3e-20	87	FLRT2, Smooth muscle myosin, Tubulin beta, ITGA1, GRO-2, LYST, CHL1, ITGA9, CNTN1 (F3), TGF-beta 2, ZIC2, Plexin B3, ABL2, Plexin A1, CDK5R1 (p35), Semaphorin 3E, Matrilin-2, CMTM5, AP-1, KIF4A, GRO-1, EDNRB, NOR1, ATF/CREB, PDE, Tcf(Lef), ITGB3, CORO1A(CLABP, TACO), WNT, Lef-1, MRLC, Semaphorin 3B, MYRL2, Galpha(i)-specific EDG GPCRs, Semaphorin 3F, Cyr61, Alpha-fodrin, PDGF-A, MYL6, Myosin II, …	0.0679	0.238	22	Galectin-3, GAS1, COL4A2, MENA, GSK3 beta, COL4A1, ENPP2, ITGA2, NF-I, CKLF, Semaphorin 3A, Agrin, Neuroligin, GSK3 alpha/beta, VEGFR-1, MYH10, Neuroligin 2, EWS/ER81 fusion protein, FoxD1, ER81, CRMP5, Ephrin-A receptor 2	0.00183	0.0144	50	Casein kinase II, alpha chains, ROCK, NGFR(TNFRSF16), CAP2, ABLIM1, NCAM1, CX3CL1, MYH14, ROCK2, FEZ1, Fra-1, COL4A5, Exostosin-1, CLASP1, Ephrin-B, NTN4, L1CAM, CTIP2, FOXP1, Dystroglycan, Casein kinase II, Galpha(t)-specific GPCRs, Ephrin-B3, HMG2, Ephrin-A receptor 3, COL5A3, HSP90 alpha, Semaphorin 6A, Alpha-parvin, Glypican-1, Collagen II, p90RSK1, Actin cytoplasmic 2, LAMB2, c-Jun/Fra-1, Ep…
37	cellular component organization or biogenesis	5901	1.8e-33	1.57e-30	1.73e-21	2.89e-19	317	FLRT2, MBL2, VWA1, Kv6.1, Smooth muscle myosin, Tubulin beta, Tensin, ITGA1, APXL, LYST, CHL1, ITGA9, Willin, N-cadherin, CNTN1 (F3), NEFL, TGF-beta 2, H2BFQ, ZIC2, CIP4, Plexin B3, KLHL13, Galpha(q)-specific nucleotide-like GPCRs, Vitronectin, Myelin basic protein, GPX3, Meckelin, ABL2, Plexin A1, SLITRK6, CDK5R1 (p35), C21orf2, Semaphorin 3E, Matrilin-2, p14ARF, PLK2, AP-1, Galpha(i)-specific a…	6.06e-07	0.000149	161	DNA2, FLJ13305, dUTPase (DUT), CARP, HAS, Macro-H2A.1 histone, POLE1, TIMM50, Galectin-3, KATNB1, APOD, TUBGCP3, BORA, PLK3 (CNK), GAS1, Plakophilin 4, TMSB15B, ZNF462, SVIL, MGP, p73, COL4A2, Chk1, PPID, ATRX, CCDC78, MENA, DEK, GSK3 beta, COL4A1, Brca1, CDCA2, PMP22, ITGA2, Aif, Cubilin, MND1, Rab-39, GDPD5, PPIF, FGF13, NF-I, CDC25C, SCMH1, ATG2A, CELSR2, SERPINE2, BBAP, DARS2, MUNC18, TMEM107…	1.8e-33	1.57e-30	404	MHC class II alpha chain, G3P2, Casein kinase II, alpha chains, STAT3, ARHGEF4, Rab20, Keratin 17, CIA/ASF1, NEK9, Tubulin gamma, VAMP1, WDHD1, PCNA, CDC18L (CDC6), RPL12, MAGI-1(BAIAP1), Phospholamban, RPS5, Rictor, RPOM, Rab-30, Fibrillin 1, POLR1B, CHCHD6, HDAC9, Sirtuin, KIF13A, SHPS-1, SAMHD1, Claudin-12, EFHD1, MLKL, HELLS (Lsh), HLA-DRB1, FHL3, ROCK, Ionotropic glutamate receptor, NGFR(TNF…
38	regulation of cell cycle	1159	4.53e-27	2.13e-24	3.48e-06	4.45e-05	69	p160, GIPC, SOX11, Guanylate cyclase, TGF-beta 2, Meckelin, CDK5R1 (p35), p14ARF, PLK2, AP-1, Galpha(i)-specific amine GPCRs, NOR1, ATF/CREB, CYP1A1, ADAR2, CITED2, PDE, MRK, PCAF, PCTK3, Tcf(Lef), ETS, GATA-6, WNT, c-Jun/c-Jun, Lef-1, c-Jun, Kinase MYT1, LIF, GAR17, GADD45 beta, ALS2CR7, LRP5, p15, NDRG1, Rod, H-rev 107 protein, COUP-TFII, Galpha(i)-specific peptide GPCRs, SGK1, TGF-beta, GAS2, …	8.64e-05	0.00576	42	Macro-H2A.1 histone, BORA, PLK3 (CNK), GAS1, Plakophilin 4, p73, Chk1, HPGD, ATRX, PFTAIRE-1, Brca1, PMP22, CDC25C, PPP1R1C, HIPK2, p57, PDCD4, ETS1, p19, Cyclin F, APC protein, CDC25B, Protein p8, MAD2b, Galpha(i)-specific class A orphan/other GPCRs, PP2A regulatory, DDA3, MTBP, Galpha(s)-specific class A orphan/other GPCRs, ASK (Dbf4), SMAD3, PBX, POLD cat (p125), C12orf32, XRCC3, Cdt1, E2F8, G…	4.53e-27	2.13e-24	131	Casein kinase II, alpha chains, FIGNL1, Tubulin gamma, CDC18L (CDC6), CTDSP2 (SCP2), 4E-BP1, RPS27L, Sirtuin, STAT5A, p18, ROCK, NGFR(TNFRSF16), PROX1, Notch, GSG2, Wee1, HZwint-1, NPM/ALK fusion protein, Cyclin B, E2F2, Cyclin B2, Calmodulin, CRM1, Separase, Survivin, Citron, FLJ10458, ORC1L, CKS1, Nek2A, ROCK2, DAZ2, JunB, E2A, SMC1, UBE2C, BTG3, Fra-1, Cyclin A2, BLM, PLK4 (STK18), Nucleophosm…
39	cytoskeleton organization	1033	9.09e-25	3.71e-22	4.4e-06	5.45e-05	63	Smooth muscle myosin, Tubulin beta, APXL, NEFL, CIP4, ABL2, C21orf2, PLK2, Galpha(i)-specific amine GPCRs, Kif2a, GRO-1, Tubulin alpha, Tubulin beta 2C, MTSS1, FLII, RhoJ, Myosin I, DAAM1, LIMD1, TRIPs, CORO1A(CLABP, TACO), MICAL2, MRLC, Galpha(i)-specific EDG GPCRs, GAR17, PHACTR1, Alpha-fodrin, PDGF-A, Tubulin alpha-1B, Myosin II, SPTBN(spectrin1-4), Galpha(i)-specific peptide GPCRs, SGK1, Angi…	0.0318	0.174	29	CARP, TUBGCP3, PLK3 (CNK), TMSB15B, SVIL, MENA, GSK3 beta, Brca1, FGF13, EHD2, APC protein, Neuroligin, Fascin, Alpha crystallin B, GSK3 alpha/beta, MAD2b, PRKCDBP, PTPA, Casein kinase I, PP2A regulatory, DDA3, MYH10, TMSL8, Plakoglobin, PAK4, RGS14, LGN, Kif24, Sarcosin	9.09e-25	3.71e-22	118	G3P2, Keratin 17, Tubulin gamma, Rictor, SHPS-1, FHL3, ROCK, TMSB4X, CAP2, Profilin II, PROX1, ASPM, Cingulin, ABLIM1, SMN2, Wee1, RhoF (Rif), Profilin, NPM/ALK fusion protein, DYNLL, Gamma-parvin, CGI-38, Separase, Survivin, MYH14, RHAMM, ARP3, APS, Nek2A, ROCK2, CNP1, SMC1, PLK4 (STK18), Nucleophosmin, KIF18A, WTIP, Tubulin gamma 1, CLASP1, Keratin 18, FHOD3, TACC3, FMNL3, DAL1, PRC1, MAP2, PRR…
40	cell cycle process	1274	3e-38	6.1e-35	0.000604	0.00371	65	Tubulin beta, SOX11, TGF-beta 2, CYP27B1, KLHL13, p14ARF, PLK2, AP-1, Kif2a, Tubulin alpha, ATF/CREB, Tubulin beta 2C, GEM, MCM5, D53, Tubulin alpha 1A, CAP-G, PCAF, MCM4, Tcf(Lef), DDX11, CAP-G/G2, WNT, Fatty acid-binding protein, ORC3L, Tubulin beta 4, Kinase MYT1, GAR17, NUP210, p15, POLA2, Rod, Myosin II, SPTBN(spectrin1-4), DSN1, TGF-beta, GAS2, Tubulin beta 3, DAGK, Kid, EYA1, CDC25A, PRNP,…	1.51e-09	1.06e-06	58	DNA2, POLE1, KATNB1, TUBGCP3, BORA, PLK3 (CNK), GAS1, MCM3, p73, Chk1, GSK3 beta, PFTAIRE-1, MCM7, Brca1, CDCA2, PMP22, CDC25C, p57, SPBC24, RAD54B, ROPN1B, p19, Cyclin F, CHTF18, APC protein, MCM8, CEP110, CDC25B, ZFYVE26, GSK3 alpha/beta, MAD2b, MCM6, PTPA, Casein kinase I, PP2A regulatory, DDA3, MYH10, MTBP, FBXL7, Reep4, ASK (Dbf4), MCM4/6/7 complex, GAS41, SMAD3, POLE2, MCM2, POLD cat (p125)…	3e-38	6.1e-35	159	Casein kinase II, alpha chains, NEK9, Tubulin gamma, PCNA, CDC18L (CDC6), 4E-BP1, RPS27L, Sirtuin, KIF13A, p18, HELLS (Lsh), ROCK, CENP-N, ASPM, HKLP2, Notch, GSG2, Wee1, HZwint-1, BRIP1, NPM/ALK fusion protein, DYNLL, Cyclin B, Cyclin B2, RFC3, Calmodulin, Separase, Survivin, Citron, ORC1L, CKS1, ARP3, Nek2A, ROCK2, DAZ2, TRIP13, SMC1, UBE2C, Cyclin A2, BLM, PLK4 (STK18), Nucleophosmin, PRKAR2B,…
41	regulation of cell cycle process	668	2.65e-23	9.52e-21	0.000693	0.00416	39	p160, GIPC, SOX11, Meckelin, CDK5R1 (p35), p14ARF, PLK2, AP-1, Galpha(i)-specific amine GPCRs, ATF/CREB, CYP1A1, PDE, Tcf(Lef), GATA-6, WNT, Lef-1, Kinase MYT1, LIF, LRP5, p15, NDRG1, Rod, Galpha(i)-specific peptide GPCRs, TGF-beta, KV1.5, DAGK, TGF-alpha, Galpha(q)-specific peptide GPCRs, PSMA7, Endothelin-3, NANOS2, BCAT1, HGF receptor (Met), p16INK4, p27KIP1, PKI, CDC25, p90Rsk, ANKRD25	0.000313	0.0145	27	Macro-H2A.1 histone, BORA, PLK3 (CNK), Plakophilin 4, p73, Chk1, ATRX, Brca1, CDC25C, PPP1R1C, Cyclin F, APC protein, CDC25B, MAD2b, Galpha(i)-specific class A orphan/other GPCRs, PP2A regulatory, DDA3, MTBP, Galpha(s)-specific class A orphan/other GPCRs, ASK (Dbf4), PBX, C12orf32, XRCC3, Cdt1, E2F8, GPR3, Annexin I	2.65e-23	9.52e-21	89	Casein kinase II, alpha chains, Tubulin gamma, CDC18L (CDC6), CTDSP2 (SCP2), RPS27L, Sirtuin, ROCK, PROX1, GSG2, HZwint-1, NPM/ALK fusion protein, Cyclin B, Cyclin B2, Calmodulin, CRM1, Separase, Survivin, Citron, ORC1L, Nek2A, ROCK2, DAZ2, E2A, SMC1, UBE2C, Cyclin A2, BLM, PLK4 (STK18), Nucleophosmin, E2F7, RASSF1, E2A/HLF fusion protein, Tubulin gamma 1, CHP1, E2F1, Treslin, PKIA, GTSE1, CDC20,…
42	mitotic cell cycle process	899	3.78e-35	5.77e-32	0.00071	0.00419	49	Tubulin beta, KLHL13, p14ARF, PLK2, AP-1, Kif2a, Tubulin alpha, ATF/CREB, Tubulin beta 2C, GEM, MCM5, D53, Tubulin alpha 1A, CAP-G, MCM4, CAP-G/G2, WNT, Fatty acid-binding protein, ORC3L, Tubulin beta 4, Kinase MYT1, NUP210, p15, POLA2, Rod, Myosin II, SPTBN(spectrin1-4), DSN1, TGF-beta, Tubulin beta 3, DAGK, Kid, EYA1, CDC25A, PSMA7, CHC22, BCAT1, HPK38, SPRY1, ID4, p16INK4, MyHC, p27KIP1, CDC25…	1.15e-06	0.000227	40	POLE1, KATNB1, TUBGCP3, BORA, PLK3 (CNK), MCM3, p73, Chk1, PFTAIRE-1, MCM7, CDCA2, CDC25C, SPBC24, p19, Cyclin F, APC protein, MCM8, CEP110, CDC25B, MAD2b, MCM6, PTPA, Casein kinase I, PP2A regulatory, DDA3, MYH10, MTBP, FBXL7, Reep4, ASK (Dbf4), MCM4/6/7 complex, GAS41, POLE2, MCM2, Cdt1, ODF2, Cables1, RGS14, LGN, CDK6	3.78e-35	5.77e-32	126	Casein kinase II, alpha chains, NEK9, Tubulin gamma, PCNA, CDC18L (CDC6), 4E-BP1, RPS27L, Sirtuin, p18, HELLS (Lsh), CENP-N, ASPM, HKLP2, GSG2, Wee1, HZwint-1, DYNLL, Cyclin B, Cyclin B2, Calmodulin, Separase, Survivin, Citron, ORC1L, CKS1, Nek2A, SMC1, UBE2C, Cyclin A2, BLM, PLK4 (STK18), PRKAR2B, KIF18A, E2F7, CKAP2, Tubulin gamma 1, RRM2, TYSY, SKA1, CLASP1, CDCA8, SKA3, CAP-G2, E2F1, Treslin,…
43	organelle organization	3219	9.37e-27	4.09e-24	0.000804	0.00468	140	Smooth muscle myosin, Tubulin beta, APXL, LYST, NEFL, H2BFQ, CIP4, KLHL13, Meckelin, ABL2, C21orf2, p14ARF, PLK2, AP-1, Galpha(i)-specific amine GPCRs, KIF4A, Kif2a, GRO-1, SATB2, Tubulin alpha, TOP1, ATF/CREB, Tubulin beta 2C, ATP6V0D2, Atlastin, iNOS, MTSS1, GEM, LRRK2, FLII, RhoJ, Myosin I, CAP-G, MEKK1(MAP3K1), Histone deacetylase class II, NCOA3 (pCIP/SRC3), DAAM1, PDE, HXK2, PINK1, PCAF, LI…	1.69e-06	0.000309	99	DNA2, FLJ13305, CARP, Macro-H2A.1 histone, POLE1, TIMM50, KATNB1, TUBGCP3, BORA, PLK3 (CNK), TMSB15B, ZNF462, SVIL, p73, Chk1, PPID, ATRX, CCDC78, MENA, DEK, GSK3 beta, Brca1, CDCA2, Aif, MND1, Rab-39, PPIF, FGF13, CDC25C, SCMH1, ATG2A, CELSR2, SERPINE2, BBAP, DARS2, MUNC18, TMEM107, HIPK2, SPBC24, EHD2, RAD54B, RAD54L, ETS1, Cyclin F, CHTF18, ATP6V0E, ATP6V0E2, APC protein, SRPX, GT198, CENPO, C…	9.37e-27	4.09e-24	252	G3P2, STAT3, Rab20, Keratin 17, CIA/ASF1, NEK9, Tubulin gamma, VAMP1, WDHD1, PCNA, CDC18L (CDC6), Rictor, RPOM, Rab-30, POLR1B, CHCHD6, HDAC9, Sirtuin, KIF13A, SHPS-1, HELLS (Lsh), FHL3, ROCK, JHDM1D, TMSB4X, CAP2, CENP-N, Profilin II, PROX1, ASPM, PER1, Cingulin, ABLIM1, HKLP2, SMN2, TOP1MT, GSG2, Wee1, HZwint-1, RhoF (Rif), Profilin, NPM/ALK fusion protein, DYNLL, Gamma-parvin, HIST1H2BJ, Cycli…
44	mitotic cell cycle	979	1.68e-39	5.13e-36	0.000881	0.00504	52	Tubulin beta, KLHL13, p14ARF, PLK2, AP-1, Kif2a, Tubulin alpha, ATF/CREB, Tubulin beta 2C, GINS2, GEM, MCM5, D53, Tubulin alpha 1A, CAP-G, MCM4, CAP-G/G2, WNT, Fatty acid-binding protein, ORC3L, Tubulin beta 4, Kinase MYT1, NUP210, p15, POLA2, Rod, Myosin II, SPTBN(spectrin1-4), DSN1, TGF-beta, Tubulin beta 3, DAGK, Kid, EYA1, CDC25A, FEN1, PSMA7, CHC22, BCAT1, HPK38, SPRY1, ID4, Geminin, p16INK4…	1.26e-08	5.19e-06	47	DNA2, POLE1, KATNB1, TUBGCP3, BORA, PLK3 (CNK), MCM3, p73, Chk1, PFTAIRE-1, MCM7, CDCA2, CDC25C, SPBC24, p19, Cyclin F, APC protein, CENPO, MCM8, CEP110, CDC25B, MAD2b, MCM6, PTPA, Casein kinase I, PP2A regulatory, DDA3, MYH10, MTBP, FBXL7, Reep4, ASK (Dbf4), MCM4/6/7 complex, GAS41, POLE2, MCM2, POLD cat (p125), DNA ligase I, RFC5, Cdt1, E2F8, ODF2, Cables1, RGS14, LGN, CENPL, CDK6	1.68e-39	5.13e-36	139	Casein kinase II, alpha chains, NEK9, Tubulin gamma, PCNA, CDC18L (CDC6), 4E-BP1, RPS27L, Sirtuin, p18, HELLS (Lsh), CENP-N, ASPM, HKLP2, GSG2, Wee1, HZwint-1, DYNLL, Cyclin B, E2F2, Cyclin B2, RFC3, Calmodulin, CRM1, CENP-I (FSHPRH1), Separase, Survivin, Citron, ORC1L, CENPM, CKS1, Nek2A, SMC1, UBE2C, Cyclin A2, BLM, PLK4 (STK18), PRKAR2B, KIF18A, E2F7, CKAP2, SLD5, Tubulin gamma 1, RRM2, CENP-5…
45	cell cycle	1617	3.44e-41	2.1e-37	0.0014	0.00717	77	Tubulin beta, SOX11, TGF-beta 2, CYP27B1, KLHL13, p14ARF, PLK2, AP-1, Kif2a, Tubulin alpha, ATF/CREB, Tubulin beta 2C, GINS2, GEM, MCM5, D53, Tubulin alpha 1A, CAP-G, PCAF, MCM4, Tcf(Lef), DDX11, CAP-G/G2, WNT, LZTS1, Fatty acid-binding protein, Adenylate cyclase, ORC3L, Tissue kallikreins, Tubulin beta 4, FasR(CD95), Kinase MYT1, GAR17, NUP210, p15, POLA2, Rod, Myosin II, SPTBN(spectrin1-4), DSN…	1.16e-11	1.91e-08	73	DNA2, POLE1, KATNB1, TUBGCP3, BORA, PLK3 (CNK), GAS1, MCM3, p73, Chk1, GSK3 beta, PFTAIRE-1, MCM7, Brca1, CDCA2, PMP22, MND1, CDC25C, PPP1R1C, p57, SPBC24, RAD54B, RAD54L, ROPN1B, p19, Cyclin F, CHTF18, APC protein, GT198, CENPO, MCM8, CEP110, CDC25B, ZFYVE26, GSK3 alpha/beta, MAD2b, MCM6, PTPA, Galpha(i)-specific class A orphan/other GPCRs, Casein kinase I, PP2A regulatory, DDA3, MYH10, ChAF1 su…	3.44e-41	2.1e-37	188	Casein kinase II, alpha chains, NEK9, Tubulin gamma, PCNA, CDC18L (CDC6), 4E-BP1, RPS27L, RASSF2, Evi5, Sirtuin, KIF13A, p18, HELLS (Lsh), ROCK, CENP-N, ASPM, HKLP2, Notch, GSG2, Wee1, HZwint-1, BRIP1, NPM/ALK fusion protein, DYNLL, Cyclin B, E2F2, Cyclin B2, RFC3, Calmodulin, CRM1, CENP-I (FSHPRH1), Separase, Survivin, Citron, ORC1L, Sphingomyelinase, CENPM, CKS1, ARP3, Nek2A, ROCK2, DAZ2, TRIP1…
46	single-organism organelle organization	2147	2.12e-34	2.59e-31	0.00182	0.00901	97	Smooth muscle myosin, Tubulin beta, APXL, NEFL, CIP4, KLHL13, Meckelin, ABL2, PLK2, AP-1, Galpha(i)-specific amine GPCRs, Kif2a, GRO-1, Tubulin alpha, ATF/CREB, Tubulin beta 2C, MTSS1, GEM, LRRK2, FLII, RhoJ, Myosin I, CAP-G, Histone deacetylase class II, NCOA3 (pCIP/SRC3), DAAM1, PCAF, TRIPs, Tcf(Lef), DDX11, CAP-G/G2, CORO1A(CLABP, TACO), Rab-17, Fatty acid-binding protein, Lef-1, ATP6V0D, MICA…	0.00108	0.0267	62	DNA2, FLJ13305, CARP, POLE1, TIMM50, KATNB1, TUBGCP3, BORA, PLK3 (CNK), TMSB15B, Chk1, MENA, Brca1, CDCA2, Aif, Rab-39, PPIF, FGF13, CDC25C, CELSR2, BBAP, DARS2, MUNC18, TMEM107, SPBC24, EHD2, RAD54B, Cyclin F, CHTF18, APC protein, CDC25B, Fascin, Alpha crystallin B, MAD2b, PRKCDBP, PTPA, PTOP, Galpha(i)-specific class A orphan/other GPCRs, C/EBPgamma, Casein kinase I, PP2A regulatory, DDA3, MYH1…	2.12e-34	2.59e-31	209	G3P2, STAT3, Rab20, Keratin 17, NEK9, Tubulin gamma, VAMP1, WDHD1, PCNA, CDC18L (CDC6), Rictor, RPOM, CHCHD6, HDAC9, Sirtuin, SHPS-1, HELLS (Lsh), FHL3, ROCK, JHDM1D, TMSB4X, CAP2, CENP-N, Profilin II, PROX1, ASPM, PER1, Cingulin, ABLIM1, HKLP2, SMN2, GSG2, Wee1, HZwint-1, RhoF (Rif), Profilin, NPM/ALK fusion protein, DYNLL, Gamma-parvin, Cyclin B, Cyclin B2, CGI-38, KIAA0664, RFC3, SLC4A5, Separ…
47	cell division	813	8.68e-32	6.63e-29	0.0181	0.0532	39	Tubulin beta, TGF-beta 2, KLHL13, p14ARF, Kif2a, Tubulin alpha, TOP1, ATF/CREB, GEM, MCM5, Tubulin alpha 1A, CAP-G, Tcf(Lef), CAP-G/G2, WNT, Fatty acid-binding protein, Lef-1, Adenylate cyclase, Kinase MYT1, Rod, Tubulin alpha-1B, Myosin II, SPTBN(spectrin1-4), DSN1, TGF-beta, Tubulin beta 3, Kid, CDC25A, TYRP2, CHC22, p16INK4, RhoB, MyHC, CDC25, Histone H2, CDCA1, Adenylate cyclase type III, FSD…	6.34e-05	0.00467	33	KATNB1, BORA, PFTAIRE-1, CDCA2, MND1, FGF13, CDC25C, PPP1R1C, SPBC24, RAD54B, RAD54L, ROPN1B, Cyclin F, CHTF18, APC protein, GT198, CEP110, CDC25B, ZFYVE26, MAD2b, Casein kinase I, DDA3, MYH10, FBXL7, Reep4, PARD6A, GAS41, DNA ligase I, TOPBP1, PARD6, Cables1, RGS14, CDK6	8.68e-32	6.63e-29	114	NEK9, CDC18L (CDC6), Evi5, Sirtuin, KIF13A, HELLS (Lsh), ROCK, CENP-N, ASPM, HKLP2, Notch, GSG2, Wee1, HZwint-1, Cyclin B, Cyclin B2, Separase, Survivin, Citron, POU class III, CKS1, ARP3, Nek2A, ROCK2, DAZ2, TRIP13, SMC1, UBE2C, Cyclin A2, KIF18A, FANCD2, CKAP2, CKS2, SKA1, CLASP1, Antigen KI-67, CDCA8, SKA3, CAP-G2, PBK, PRC1, Rab11-FIP4, CDC20, MAD2a, MKLP1, NOTCH1 precursor, Cep55, BUBR1, TOP…
48	mitotic nuclear division	390	6.43e-30	3.93e-27	0.0715	0.145	19	Tubulin beta, KLHL13, Kif2a, ATF/CREB, GEM, CAP-G, CAP-G/G2, Fatty acid-binding protein, Kinase MYT1, Rod, DSN1, Tubulin beta 3, Kid, CDC25A, CHC22, CDC25, CDCA1, FSD1, Tubulin (in microtubules)	0.01	0.103	15	KATNB1, BORA, CDCA2, CDC25C, SPBC24, Cyclin F, APC protein, CDC25B, MAD2b, Casein kinase I, DDA3, FBXL7, Reep4, GAS41, RGS14	6.43e-30	3.93e-27	75	NEK9, CDC18L (CDC6), Sirtuin, HELLS (Lsh), CENP-N, ASPM, HKLP2, GSG2, Wee1, HZwint-1, Cyclin B, Cyclin B2, Separase, Survivin, Citron, Nek2A, SMC1, UBE2C, Cyclin A2, KIF18A, SKA1, CLASP1, CDCA8, SKA3, CAP-G2, PBK, CDC20, MAD2a, MKLP1, Cep55, BUBR1, CAP-H/H2, LATS2, SPBC25, RPS3, FAM64A, Tome-1, C6orf173, SNX33 (SH3PX3), DEEPEST, MASTL, CAP-C, Cyclin A, KNSL1, Aurora-B, CENP-T, b-Myb, TIM, NUSAP1,…
49	nuclear division	592	3.77e-31	2.56e-28	0.353	0.434	22	Tubulin beta, KLHL13, Kif2a, ATF/CREB, GEM, CAP-G, CAP-G/G2, Fatty acid-binding protein, Adenylate cyclase, Kinase MYT1, Rod, DSN1, Tubulin beta 3, Kid, CDC25A, CHC22, CDC25, Histone H2, CDCA1, Adenylate cyclase type III, FSD1, Tubulin (in microtubules)	0.00645	0.0804	21	KATNB1, BORA, CDCA2, MND1, CDC25C, SPBC24, RAD54B, RAD54L, Cyclin F, CHTF18, APC protein, GT198, CDC25B, MAD2b, Casein kinase I, DDA3, FBXL7, Reep4, GAS41, TOPBP1, RGS14	3.77e-31	2.56e-28	95	NEK9, CDC18L (CDC6), Sirtuin, HELLS (Lsh), CENP-N, ASPM, HKLP2, GSG2, Wee1, HZwint-1, Cyclin B, Cyclin B2, Separase, Survivin, Citron, ARP3, Nek2A, DAZ2, TRIP13, SMC1, UBE2C, Cyclin A2, KIF18A, FANCD2, CKS2, SKA1, CLASP1, Antigen KI-67, CDCA8, SKA3, CAP-G2, PBK, CDC20, MAD2a, MKLP1, Cep55, BUBR1, TOP2 alpha, CAP-H/H2, LATS2, SPBC25, RPS3, FANCA, FAM64A, Tome-1, Histone H2AX, C6orf173, SNX33 (SH3P…
50	organelle fission	624	2.59e-29	1.44e-26	0.449	0.515	22	Tubulin beta, KLHL13, Kif2a, ATF/CREB, GEM, CAP-G, CAP-G/G2, Fatty acid-binding protein, Adenylate cyclase, Kinase MYT1, Rod, DSN1, Tubulin beta 3, Kid, CDC25A, CHC22, CDC25, Histone H2, CDCA1, Adenylate cyclase type III, FSD1, Tubulin (in microtubules)	0.00131	0.0297	24	KATNB1, BORA, CDCA2, MND1, CDC25C, SPBC24, RAD54B, RAD54L, Cyclin F, CHTF18, APC protein, GT198, CDC25B, MAD2b, Casein kinase I, PP2A regulatory, DDA3, FAM54A, FBXL7, Reep4, GAS41, TOPBP1, PPP2R2B, RGS14	2.59e-29	1.44e-26	95	NEK9, CDC18L (CDC6), Sirtuin, HELLS (Lsh), CENP-N, ASPM, HKLP2, GSG2, Wee1, HZwint-1, Cyclin B, Cyclin B2, Separase, Survivin, Citron, ARP3, Nek2A, DAZ2, TRIP13, SMC1, UBE2C, Cyclin A2, KIF18A, FANCD2, CKS2, SKA1, CLASP1, Antigen KI-67, CDCA8, SKA3, CAP-G2, PBK, CDC20, MAD2a, MKLP1, Cep55, BUBR1, TOP2 alpha, CAP-H/H2, LATS2, SPBC25, RPS3, FANCA, FAM64A, Tome-1, Histone H2AX, C6orf173, SNX33 (SH3P…
Enrichment by Pathway Maps					Common				Unique for COLO858_vs_MMACSF_24hr_differential_genes				Unique for COLO858_vs_MMACSF_48hr_differential_genes
#	Maps	Total	min(pValue)	Min FDR	p-value	FDR	In Data	Network Objects from Active Data	p-value	FDR	In Data	Network Objects from Active Data	p-value	FDR	In Data	Network Objects from Active Data
6	Cell adhesion_ECM remodeling	52	9.093e-09	6.319e-06	9.093e-09	6.319e-06	13	Vitronectin, MMP-13, TIMP3, CD44, PLAT (TPA), MMP-15, MMP-1, Kallikrein 2, MMP-14, Collagen IV, Osteonectin, PAI1, Collagen III	0.5245	0.6561	1	SERPINE2	0.2717	0.6719	3	Collagen II, TIMP2, Fibronectin
8	Development_Regulation of cytoskeleton proteins in oligodendrocyte differentiation and myelination	58	3.776e-08	1.312e-05	3.776e-08	1.312e-05	13	Tubulin beta, CNTN1 (F3), Myelin basic protein, CDK5R1 (p35), Tubulin alpha, MRLC, Tubulin beta 4, PDGF-A, Myosin II, Actin cytoskeletal, HDAC6, MELC, Tubulin (in microtubules)	1	1	0		0.003829	0.06723	7	NCAM1, ROCK2, CNP1, MAP2, L1CAM, TPPP (p24), MAG
10	Development_TGF-beta-dependent induction of EMT via SMADs	35	1.227e-07	1.826e-05	1.227e-07	1.826e-05	10	N-cadherin, TGF-beta 2, SLUG, Lef-1, TGF-beta, MKL1, TWIST1, Vimentin, Claudin-1, PAI1	0.08742	0.5994	2	ETS1, SMAD3	0.03243	0.235	4	NOTCH1 (NICD), E2A, TGF-beta receptor type II, Fibronectin
11	Cytoskeleton remodeling_TGF, WNT and cytoskeletal remodeling	111	1.247e-07	1.826e-05	1.247e-07	1.826e-05	17	NLK, Vitronectin, MMP-13, PI3K reg class IA, PLAT (TPA), Tcf(Lef), WNT, MRLC, c-Jun, LRP5, p15, Actin cytoskeletal, Caveolin-1, Collagen IV, MELC, Actin, PAI1	0.4681	0.6561	2	GSK3 beta, SMAD3	0.0004688	0.01456	12	Casein kinase II, alpha chains, 4E-BP1, ROCK, ROCK2, Vinculin, TGF-beta receptor type II, Alpha-actinin, LIMK2, Alpha-actinin 1, p21, Fibronectin, Axin
12	Development_Regulation of epithelial-to-mesenchymal transition (EMT)	64	1.314e-07	1.826e-05	1.314e-07	1.826e-05	13	N-cadherin, TGF-beta 2, WNT, SLUG, Lef-1, c-Jun, PDGF-A, TWIST1, HGF receptor (Met), Vimentin, Claudin-1, PAI1, ACTB	0.2293	0.6561	2	IL-1RI, ACTA2	0.006626	0.08944	7	NOTCH1 receptor, E2A, TGF-beta receptor type II, Bcl-2, Caldesmon, Tropomyosin-1, Fibronectin
14	Cell adhesion_Chemokines and adhesion	100	9.163e-07	0.0001061	9.163e-07	0.0001061	15	Vitronectin, GRO-1, MMP-13, PI3K reg class IA, CD44, PLAT (TPA), Tcf(Lef), MMP-1, c-Jun, Actin cytoskeletal, Caveolin-1, Collagen IV, Thrombospondin 1, Actin, PAI1	0.4152	0.6561	2	GSK3 beta, SERPINE2	0.0598	0.3245	7	ROCK, Vinculin, Alpha-actinin, Filamin A, LIMK2, Alpha-actinin 1, Fibronectin
16	Development_WNT signaling pathway. Part 2	53	7.665e-06	0.0007611	7.665e-06	0.0007611	10	NLK, CD44, Tcf(Lef), WNT, SLUG, Lef-1, c-Jun, LRP5, Vimentin, Claudin-1	0.03888	0.4746	3	GSK3 beta, APC protein, DKK1	0.009907	0.1077	6	Casein kinase II, alpha chains, Survivin, Fra-1, ENC1, NRCAM, Axin
18	Cytoskeleton remodeling_Neurofilaments	25	1.186e-05	0.001031	1.186e-05	0.001031	7	Tubulin beta, NEFL, CDK5R1 (p35), Tubulin alpha, Actin cytoskeletal, Vimentin, Tubulin (in microtubules)	0.3001	0.6561	1	MUNC18	0.05478	0.3079	3	Tubulin gamma, Tubulin gamma 1, Nestin
21	Immune response_Oncostatin M signaling via MAPK in human cells	37	2.232e-05	0.001724	2.232e-05	0.001724	8	AP-1, MMP-13, MEKK1(MAP3K1), MMP-1, LDLR, c-Jun, LIFR, PPAR-gamma	0.4105	0.6561	1	EGR1	0.7316	0.9226	1	OSMR
22	Development_Neural stem cell lineage commitment (schema)	38	2.747e-05	0.001902	2.747e-05	0.001902	8	CNTN1 (F3), Myelin basic protein, S100B, CSPG4 (NG2), LIF, Tubulin beta 3, CNTN6, Vimentin	1	1	0		0.001842	0.0364	6	NOTCH1 receptor, CNP1, MAP2, Nestin, MAG, MCT1 (SLC16A1)
23	Cytoskeleton remodeling_Cytoskeleton remodeling	102	3.01e-05	0.001902	3.01e-05	0.001902	13	Vitronectin, MMP-13, PI3K reg class IA, PLAT (TPA), Tcf(Lef), MRLC, c-Jun, Actin cytoskeletal, Caveolin-1, Collagen IV, MELC, MyHC, PAI1	0.4251	0.6561	2	GSK3 beta, SMAD3	0.0002125	0.00866	12	Casein kinase II, alpha chains, 4E-BP1, ROCK, ROCK2, Vinculin, TGF-beta receptor type II, Alpha-actinin, Filamin A, LIMK2, Alpha-actinin 1, p21, Fibronectin
24	Development_Oligodendrocyte differentiation from adult stem cells	51	3.858e-05	0.002234	3.858e-05	0.002234	9	CNTN1 (F3), Myelin basic protein, EDNRB, CSPG4 (NG2), OLIG2, PDGF-A, BMPR1A, CNTN6, p90Rsk	1	1	0		0.008235	0.09942	6	NOTCH1 (NICD), SMAD6, NOTCH1 receptor, TAT1, CNP1, MAG
29	Cytoskeleton remodeling_Regulation of actin cytoskeleton by Rho GTPases	23	7.946e-05	0.004248	7.946e-05	0.004248	6	MRLC, Myosin II, Actin cytoskeletal, MELC, MyHC, Actin	0.2798	0.6561	1	Fascin	0.007595	0.09343	4	ROCK, Profilin, Filamin A, LIMK2
30	Development_TGF-beta-dependent induction of EMT via RhoA, PI3K and ILK.	46	0.0001163	0.005418	0.0001163	0.005418	8	TGF-beta 2, SLUG, Lef-1, MKL1, Vimentin, Claudin-1, Actin, ACTB	0.003953	0.1107	4	GSK3 beta, ACTA2, PARD6A, SMAD3	0.02124	0.1823	5	TGF-beta receptor type II, Caldesmon, Tropomyosin-1, LIMK2, Fibronectin
31	Cell adhesion_Plasmin signaling	35	0.0001247	0.005418	0.0001247	0.005418	7	TGF-beta 2, MMP-13, PI3K reg class IA, TFPI-2, PLAT (TPA), Coagulation factor XII, Collagen IV	1	1	0		0.3461	0.733	2	TGF-beta receptor type II, Fibronectin
32	Immune response_Oncostatin M signaling via MAPK in mouse cells	35	0.0001247	0.005418	0.0001247	0.005418	7	AP-1, MMP-13, MEKK1(MAP3K1), MMP-1, LDLR, c-Jun, PPAR-gamma	0.3934	0.6561	1	EGR1	0.7118	0.9175	1	OSMR
33	Development_TGF-beta-dependent induction of EMT via MAPK	47	0.0001362	0.005569	0.0001362	0.005569	8	TGF-beta 2, AP-1, ITGB3, c-Jun, TGF-beta, Vimentin, Claudin-1, PAI1	1	1	0		0.4915	0.828	2	TGF-beta receptor type II, Fibronectin
39	Immune response_IL-1 signaling pathway	44	0.0005504	0.02125	0.0005504	0.02125	7	AP-1, iNOS, MEKK1(MAP3K1), c-Jun/c-Jun, IL1RAP, c-Jun, PAI1	0.4667	0.6561	1	IL-1RI	1	1	0
42	LRRK2 in neurons in Parkinson's disease	33	0.0006591	0.02411	0.0006591	0.02411	6	LRRK2, Actin cytoskeletal, eEF1A2, ACTB, eEF1A, Tubulin (in microtubules)	0.07899	0.5994	2	GSK3 beta, RAB-5B	0.3204	0.7153	2	Actin cytoplasmic 2, HSP90
44	Development_Epigenetic and transcriptional regulation of oligodendrocyte precursor cell differentiation and myelination	34	0.0007784	0.02705	0.0007784	0.02705	6	SOX11, Myelin basic protein, SOX8, OLIG2, ID4, p27KIP1	0.3846	0.6561	1	MYT1	0.02951	0.2186	4	NOTCH1 (NICD), NOTCH1 receptor, C11orf9, QKI
34	Upregulation of MITF in melanoma	36	0.0002047	0.00866	0.001066	0.03222	6	TRPM1, TYRP2, PM17, HGF receptor (Met), p16INK4, p27KIP1	1	1	0		0.0002047	0.00866	7	MLANA, E2F1, Bcl-2, p90RSK1, p21, MGF, TYRO
48	Cell adhesion_Endothelial cell contacts by non-junctional mechanisms	24	0.0009827	0.03222	0.0009827	0.03222	5	N-cadherin, Vitronectin, Actin cytoskeletal, Collagen IV, Alpha-catenin	0.29	0.6561	1	Plakoglobin	0.04944	0.2961	3	MAGI-1(BAIAP1), Alpha-actinin, Fibronectin
36	Transport_The role of AVP in regulation of Aquaporin 2 and renal water reabsorption	50	0.0002991	0.01083	0.00121	0.03441	7	MRLC, Myosin II, Actin cytoskeletal, AKAP7 gamma, MyHC, ACTB, Adenylate cyclase type III	1	1	0		0.0002991	0.01083	8	Calmodulin, PRKAR2B, Annexin II, Adenylate cyclase type VI, PKA-reg type II (cAMP-dependent), Tropomyosin-1, PKA-reg (cAMP-dependent), Actin cytoplasmic 2
19	Cell cycle_Regulation of G1/S transition (part 1)	38	1.368e-05	0.005352	0.007948	0.1228	5	TGF-beta 2, p15, CDC25A, p16INK4, p27KIP1	1.368e-05	0.005352	6	PLK3 (CNK), GSK3 beta, Brca1, PP2A regulatory, SMAD3, CDK6	0.04219	0.2778	4	JunB, TGF-beta receptor type II, Cyclin A, p21
9	Cell cycle_Role of Nek in cell cycle regulation	32	7.533e-08	7.016e-06	0.02054	0.209	4	Tubulin beta, Tubulin alpha, PI3K reg class IA, Tubulin (in microtubules)	1	1	0		7.533e-08	7.016e-06	10	NEK9, Tubulin gamma, Nek2A, MAD2a, Cyclin B1, TPX2, Aurora-A, Nek8, Histone H1, CDK1 (p34)
28	Cell cycle_Start of DNA replication in early S phase	32	7.809e-05	0.0102	0.02054	0.209	4	MCM5, MCM4, ORC3L, Geminin	7.809e-05	0.0102	5	MCM3, ASK (Dbf4), MCM4/6/7 complex, MCM2, Cdt1	0.0007209	0.02044	6	CDC18L (CDC6), ORC1L, E2F1, MCM10, Histone H1, CDC45L
4	Cell cycle_Chromosome condensation in prometaphase	21	5.802e-10	9.457e-08	0.03088	0.2467	3	TOP1, CAP-G, CAP-G/G2	1	1	0		5.802e-10	9.457e-08	10	Cyclin B, CAP-H/H2, CAP-C, Cyclin A, Aurora-B, TOP2, BRRN1, Aurora-A, Histone H1, CDK1 (p34)
25	Reproduction_Progesterone-mediated oocyte maturation	40	5.803e-05	0.002997	0.04253	0.2898	4	Adenylate cyclase, Kinase MYT1, PAQR8, p90Rsk	0.01871	0.3189	3	GSK3 beta, CDC25C, CDC25B	5.803e-05	0.002997	8	CDC20, PKA-reg (cAMP-dependent), p90RSK1, BUB1, Cyclin B1, Aurora-A, PLK1, CDK1 (p34)
5	Cell cycle_Initiation of mitosis	25	4.747e-09	6.189e-07	0.04849	0.312	3	MYRL2, Kinase MYT1, AP-2A	0.04825	0.485	2	CDC25C, CDC25B	4.747e-09	6.189e-07	10	Wee1, Cyclin B2, FOXM1, Lamin B, KNSL1, p90RSK1, Cyclin B1, PLK1, Histone H1, CDK1 (p34)
46	High shear stress-induced platelet activation	46	0.0009735	0.0235	0.06523	0.3542	4	ITGB3, Actin cytoskeletal, Ephrin-A receptor 4, Collagen III	0.1378	0.6147	2	RAP-1B, PAR1	0.0009735	0.0235	7	Vinculin, UFO, L1CAM, Alpha-actinin, Filamin A, Ephrin-B receptor 1, Fibronectin
43	Apoptosis and survival_p53-dependent apoptosis	29	0.0006926	0.04525	0.07	0.3771	3	p14ARF, c-Jun, GADD45 beta	0.0006926	0.04525	4	p73, Brca1, Bim, BMF	0.0173	0.1709	4	E2F1, Bcl-2, Bard1, CDK1 (p34)
1	Cell cycle_Role of APC in cell cycle regulation	32	3.881e-17	2.53e-14	0.08848	0.4127	3	Kid, CDC25A, Geminin	0.3668	0.6561	1	MAD2b	3.881e-17	2.53e-14	17	CDC18L (CDC6), Cyclin B, ORC1L, CKS1, Nek2A, RASSF1, CDC20, MAD2a, BUBR1, Tome-1, Cyclin A, Aurora-B, BUB1, Aurora-A, PLK1, Securin, CDK1 (p34)
3	Cell cycle_Spindle assembly and chromosome separation	33	2.712e-11	5.894e-09	0.09505	0.4262	3	Tubulin alpha, Kid, Tubulin (in microtubules)	1	1	0		2.712e-11	5.894e-09	13	Cyclin B, Separase, Nek2A, CDC20, MAD2a, Importin (karyopherin)-alpha, KNSL1, Aurora-B, TPX2, Dynein 1, cytoplasmic, intermediate chains, Aurora-A, Securin, CDK1 (p34)
2	Cell cycle_The metaphase checkpoint	36	2.853e-13	9.302e-11	0.1159	0.4656	3	Rod, DSN1, CDCA1	0.09174	0.5994	2	SPBC24, MAD2b	2.853e-13	9.302e-11	15	HZwint-1, Survivin, Nek2A, CDC20, MAD2a, BUBR1, SPBC25, Aurora-B, CENP-E, BUB1, Aurora-A, PLK1, CENP-F, Zwilch, AF15q14
35	Signal transduction_cAMP signaling	38	0.0002915	0.01083	0.1307	0.4908	3	Adenylate cyclase type VIII, Adenylate cyclase type III, Adenylate cyclase type VII	0.1005	0.6055	2	GSK3 alpha/beta, CaMK IV	0.0002915	0.01083	7	Phospholamban, Calmodulin, PHK alpha, cAMP-GEFII, Adenylate cyclase type VI, PKA-reg (cAMP-dependent), Adenylate cyclase type I
15	DNA damage_ATM / ATR regulation of G2 / M checkpoint	26	1.806e-06	0.0001308	0.2128	0.6137	2	Kinase MYT1, GADD45 beta	2.731e-05	0.005352	5	PLK3 (CNK), Chk1, Brca1, CDC25C, CDC25B	1.806e-06	0.0001308	8	Wee1, Cyclin B, BLM, FANCD2, Cyclin A, p21, Claspin, CDK1 (p34)
37	Cell cycle_Transition and termination of DNA replication	28	0.0003371	0.01157	0.2375	0.6511	2	TOP1, FEN1	0.0006036	0.04525	4	Brca1, MCM2, POLD cat (p125), DNA ligase I	0.0003371	0.01157	6	PCNA, TOP2 alpha, Cyclin A, TOP2, Bard1, CDK1 (p34)
38	Cell cycle_Role of SCF complex in cell cycle regulation	29	0.0004127	0.01345	0.2499	0.6554	2	CDC25A, p27KIP1	0.007743	0.1785	3	Chk1, SMAD3, Cdt1	0.0004127	0.01345	6	Wee1, CKS1, E2F1, p21, PLK1, CDK1 (p34)
13	Aberrant B-Raf signaling in melanoma progression	55	3.001e-07	2.446e-05	0.2749	0.6799	3	ITGB3, Kinase MYT1, p90Rsk	0.1827	0.6451	2	Bim, BMF	3.001e-07	2.446e-05	12	NOTCH1 (NICD), Rictor, ROCK, PDE5A, MAP2, Bcl-2, FOXM1, RhoE, Aurora-B, p90RSK1, p21, CDK1 (p34)
17	DNA damage_ATM/ATR regulation of G1/S checkpoint	32	1.013e-05	0.0006602	0.2872	0.6954	2	GADD45 beta, CDC25A	0.07488	0.5994	2	Chk1, Brca1	1.013e-05	0.0006602	8	PCNA, SMC1, BLM, FANCD2, Cyclin A, p21, Bard1, Claspin
40	Cell cycle_Cell cycle (generic schema)	21	0.0006407	0.01899	0.5079	0.8372	1	CDC25A	0.00306	0.1107	3	CDC25C, CDC25B, CDK6	0.0006407	0.01899	5	Cyclin B, E2F2, E2F1, Cyclin A, CDK1 (p34)
7	Cell cycle_Sister chromatid cohesion	22	2.272e-08	2.469e-06	0.5243	0.8433	1	TOP1	0.2695	0.6561	1	CHTF18	2.272e-08	2.469e-06	9	PCNA, Cyclin B, RFC3, Separase, SMC1, DCC1, Securin, Histone H1, CDK1 (p34)
45	Development_Thrombopoetin signaling via JAK-STAT pathway	22	0.0008058	0.02189	0.5243	0.8433	1	p27KIP1	1	1	0		0.0008058	0.02189	5	STAT3, SHPS-1, SOCS3, STAT5, p21
20	Development_EPO-induced Jak-STAT pathway	35	2.068e-05	0.001226	0.6936	0.8873	1	Pim-1	1	1	0		2.068e-05	0.001226	8	STAT3, Epo receptor, STAT5A, Calmodulin, APS, SOCS3, Bcl-2, STAT5
47	Immune response_MIF - the neuroendocrine-macrophage connector	46	0.0009735	0.0235	0.7889	0.8899	1	Adenylate cyclase type VII	0.4818	0.6561	1	ABCA1	0.0009735	0.0235	7	Casein kinase II, alpha chains, MHC class II, CD74, cPLA2, HMGI/Y, PKA-reg (cAMP-dependent), PLA2
41	dCTP/dUTP metabolism	75	0.0006504	0.04525	0.9211	0.9373	1	POLA2	0.0006504	0.04525	6	dUTPase (DUT), POLE1, POLG reg, DNA polymerase beta, POLE2, POLD cat (p125)	0.01532	0.1561	7	DNA polymerase theta, RRM2, TK1, Ribonucleotide reductase, DNA polymerase lambda, Small RR subunit, RRM1
26	DNA damage_Role of Brca1 and Brca2 in DNA repair	30	5.976e-05	0.002997	1	1	0		0.06687	0.5698	2	Brca1, DNA polymerase beta	5.976e-05	0.002997	7	PCNA, BRIP1, FANCD2, NTH1, Histone H2AX, Rad51, Bard1
27	Cell cycle_Nucleocytoplasmic transport of CDK/Cyclins	14	7.71e-05	0.003591	1	1	0		0.181	0.6451	1	GSK3 beta	7.71e-05	0.003591	5	CRM1, Importin (karyopherin)-alpha, Cyclin A, Cyclin B1, CDK1 (p34)
49	Signal transduction_Erk Interactions: Inhibition of Erk	34	0.001009	0.0235	1	1	0		1	1	0		0.001009	0.0235	6	MKP-7, Calmodulin, PEA15, MKP-2, PKA-reg (cAMP-dependent), MKP-4
50	Oxidative stress_Role of ASK1 under oxidative stress	34	0.001009	0.0235	1	1	0		0.3846	0.6561	1	GSK3 alpha/beta	0.001009	0.0235	6	GPX1, Ribonucleotide reductase, Glutaredoxin, Stathmin, HSP90, HSP70
