# Supplementary material for: Adaptive resistance of melanoma cells to RAF inhibition via reversible induction of a slowly dividing de‐differentiated state
Source: Mol Syst Biol. 2017 Jan 9;13(1):905. doi: 10.15252/msb.20166796 (PMC5248573; doi:10.15252/msb.20166796)
Supplement: Supplementary file 5 — Dataset EV3 [file MSB-13-905-s005.zip]

Archive with 3 entries (2 files):
- Dataset_EV3/
- Dataset_EV3/Dataset_EV3.txt
- Dataset_EV3/Dataset_EV3.xlsx
