# Supplementary material for: Adaptive resistance of melanoma cells to RAF inhibition via reversible induction of a slowly dividing de‐differentiated state
Source: Mol Syst Biol. 2017 Jan 9;13(1):905. doi: 10.15252/msb.20166796 (PMC5248573; doi:10.15252/msb.20166796)
Supplement: Supplementary file 5 — Dataset EV3 [file MSB-13-905-s005.zip › Dataset_EV3/Dataset_EV3.xlsx]

## Sheet: Dataset EV3
Dataset EV3. Top gene ontology (GO) and KEGG pathways associated with three melanoma patients with acquired resistance to RAF/MEK inhibitors published in Sun et al. Nature 2014.
Top up-regulated Go-terms
Category	Term	Count	%	PValue	Genes	List Total	Pop Hits	Pop Total	Fold Enrichment	Bonferroni	Benjamini	FDR
GOTERM_BP_FAT	GO:0030198~extracellular matrix organization	17	3.55649	2.1e-08	RECK, ADAMTSL4, COL3A1, ELN, NFKB2, COL5A2, COL5A1, EGFLAM, CRISPLD2, ITGA8, FBLN5, COL1A2, PDGFRA, COL6A2, ACAN, LOX, COL11A1	371	104	13528	5.9604	4.93e-05	4.93e-05	3.69e-05
GOTERM_BP_FAT	GO:0001501~skeletal system development	29	6.06695	5.47e-08	ZFAND5, COL3A1, PRRX1, ZEB1, ZBTB16, GLI2, SOX9, MMP2, TGFB1, BCL2, ANKRD11, ACAN, COL11A1, EGFR, COL13A1, SMAD3, SIX4, FRZB, ANKH, COL5A2, INHBA, TRPS1, COL1A2, PDGFRA, PDGFRB, ROR2, EXT1, CDH11, BMP6	371	319	13528	3.31487	0.000128	6.41e-05	9.58e-05
GOTERM_BP_FAT	GO:0007155~cell adhesion	46	9.62343	7.83e-08	CCL2, NRP1, IGFBP7, TNC, COL3A1, FERMT2, SPOCK1, SOX9, ISLR, ALCAM, ITGB8, ITGAV, BCL2, COL6A3, ACAN, COL6A2, RHOB, ZYX, COL8A1, THBS1, COL11A1, BOC, MLLT4, THBS3, FN1, DLG1, CDH23, EGFR, SVEP1, LPP, COL13A1, ADAM23, CDHR3, NFASC, PTPRU, MYH9, RAPH1, COL5A1, PCDH19, LAMA2, ITGA8, FBLN5, ROR2, ANTXR1, ABL1, CDH11	371	700	13528	2.39618	0.000183	6.11e-05	0.000137
GOTERM_BP_FAT	GO:0022610~biological adhesion	46	9.62343	8e-08	CCL2, NRP1, IGFBP7, TNC, COL3A1, FERMT2, SPOCK1, SOX9, ISLR, ALCAM, ITGB8, ITGAV, BCL2, COL6A3, ACAN, COL6A2, RHOB, ZYX, COL8A1, THBS1, COL11A1, BOC, MLLT4, THBS3, FN1, DLG1, CDH23, EGFR, SVEP1, LPP, COL13A1, ADAM23, CDHR3, NFASC, PTPRU, MYH9, RAPH1, COL5A1, PCDH19, LAMA2, ITGA8, FBLN5, ROR2, ANTXR1, ABL1, CDH11	371	701	13528	2.39276	0.000187	4.68e-05	0.00014
GOTERM_BP_FAT	GO:0043062~extracellular structure organization	20	4.1841	1.03e-07	RECK, TNC, ADAMTSL4, ELN, COL3A1, UTRN, NFASC, NFKB2, COL5A2, COL5A1, EGFLAM, CRISPLD2, ITGA8, FBLN5, COL1A2, PDGFRA, COL6A2, ACAN, LOX, COL11A1	371	163	13528	4.47406	0.000242	4.83e-05	0.000181
GOTERM_BP_FAT	GO:0001944~vasculature development	24	5.02092	4.07e-07	RECK, RTN4, ZFAND5, NRP1, DICER1, COL3A1, PRRX1, MYH9, MMP2, COL5A1, SLIT2, CITED2, BGN, MEOX2, CXCR4, ZMIZ1, ITGAV, COL1A2, AAMP, RHOB, SEMA3C, LOX, THBS1, TNFAIP2	371	251	13528	3.48656	0.000953	0.000159	0.000713
GOTERM_BP_FAT	GO:0006928~cell motion	34	7.11297	8.65e-07	ZFAND5, TLN1, NRP1, CCL2, CALD1, FPR1, DNAH1, SPOCK1, GLI2, TPM1, TGFB1, EPHB2, ALCAM, UNC5B, CXCR4, ADRA2A, SEMA3C, THBS1, FN1, KLF7, MDGA1, NFASC, SIX4, MYH9, VAV2, COL5A1, SLIT2, PLAUR, TNS3, EPHA4, TNS1, AAMP, PDGFRB, NGFR	371	475	13528	2.61003	0.00202352	0.000289	0.00151441
GOTERM_BP_FAT	GO:0001568~blood vessel development	23	4.81172	1.03e-06	RECK, RTN4, NRP1, DICER1, COL3A1, PRRX1, MYH9, MMP2, COL5A1, SLIT2, CITED2, BGN, MEOX2, CXCR4, ZMIZ1, ITGAV, COL1A2, AAMP, RHOB, SEMA3C, LOX, THBS1, TNFAIP2	371	245	13528	3.42311	0.00240735	0.000301	0.00180201
GOTERM_BP_FAT	GO:0051270~regulation of cell motion	20	4.1841	1.44e-06	EGFR, RTN4, NRP1, SMAD3, PTPRU, IRS1, TPM1, TGFB1, CITED2, LAMA2, BBS2, CDKN1B, CXCR4, F3, BCL2, PDGFRA, AAMP, PDGFRB, THBS1, HDAC6	371	193	13528	3.77861	0.00336698	0.000375	0.00252155
GOTERM_BP_FAT	GO:0040012~regulation of locomotion	19	3.9749	5.44e-06	EGFR, RTN4, SMAD3, PTPRU, IRS1, TPM1, SLIT2, TGFB1, CITED2, LAMA2, BBS2, CXCR4, F3, BCL2, PDGFRA, AAMP, PDGFRB, THBS1, HDAC6	371	192	13528	3.60838	0.0126641	0.00127368	0.00952836
GOTERM_BP_FAT	GO:0007167~enzyme linked receptor protein signaling pathway	26	5.43933	8.06e-06	ZFAND5, NRP1, CCL2, COL3A1, TGFB1, EPHB2, ANGPTL1, CSF1R, EGFR, SMAD9, NIN, SMAD6, AXL, LIFR, SMAD3, TRIO, PTPRU, IRS1, EPHA4, ADRB2, DOK5, COL1A2, PDGFRA, PDGFRB, ROR2, BMP6	371	342	13528	2.77209	0.0186926	0.00171394	0.0141069
GOTERM_BP_FAT	GO:0009611~response to wounding	34	7.11297	9.09e-06	F2RL2, C7, NRP1, CCL2, TNC, F13A1, COL3A1, PXK, TPM1, TGFB1, MMP25, S1PR3, CXCR4, BCL2, NFATC4, LOX, THBS1, FN1, SMAD3, SERPING1, WAS, COL5A1, PLAUR, CD163, NOTCH2, CYBB, FBLN5, F3, PDGFRA, TFPI, NGFR, VSIG4, CD302, BMP6	371	530	13528	2.33918	0.0210551	0.00177176	0.0159088
GOTERM_BP_FAT	GO:0048705~skeletal system morphogenesis	14	2.92887	1.14e-05	ZFAND5, COL13A1, PRRX1, SIX4, ZEB1, SOX9, MMP2, TGFB1, ANKRD11, PDGFRA, ACAN, ROR2, PDGFRB, COL11A1	371	112	13528	4.55795	0.0264041	0.00205626	0.0200044
GOTERM_BP_FAT	GO:0030334~regulation of cell migration	17	3.55649	1.6e-05	EGFR, RTN4, SMAD3, PTPRU, TPM1, IRS1, TGFB1, CITED2, LAMA2, CXCR4, F3, BCL2, PDGFRA, AAMP, PDGFRB, THBS1, HDAC6	371	169	13528	3.66794	0.0368458	0.00267796	0.0280643
Top up-regulated KEGG pathways
Category	Term	Count	%	PValue	Genes	List Total	Pop Hits	Pop Total	Fold Enrichment	Bonferroni	Benjamini	FDR
KEGG_PATHWAY	hsa04510:Focal adhesion	28	5.85774	9.51e-11	TLN1, TNC, COL3A1, DOCK1, ITGB8, BCL2, ITGAV, COL6A3, COL6A2, ZYX, THBS1, COL11A1, THBS3, FN1, EGFR, FLNC, VAV2, CAPN2, FLNB, COL5A2, COL5A1, LAMA2, CCND2, RASGRF1, ITGA8, COL1A2, PDGFRA, PDGFRB	163	201	5085	4.34576	1.18e-08	1.18e-08	1.1e-07
KEGG_PATHWAY	hsa04512:ECM-receptor interaction	15	3.13808	2.9e-07	TNC, COL3A1, COL5A2, COL5A1, LAMA2, ITGB8, ITGAV, ITGA8, COL6A3, COL1A2, COL6A2, THBS1, COL11A1, THBS3, FN1	163	84	5085	5.57077	3.6e-05	1.8e-05	0.000335
Top down-regulated Go-terms
Category	Term	Count	%	PValue	Genes	List Total	Pop Hits	Pop Total	Fold Enrichment	Bonferroni	Benjamini	FDR
GOTERM_BP_FAT	GO:0043473~pigmentation	10	2.51889	4.51e-06	DCT, SLC45A2, EDNRB, TYR, HPS5, MLPH, LYST, MITF, GPR143, MYC	294	59	13528	7.79892	0.00842793	0.00842793	0.00769489
GOTERM_BP_FAT	GO:0048066~pigmentation during development	7	1.76322	1.57e-05	DCT, SLC45A2, EDNRB, TYR, MLPH, MITF, GPR143	294	26	13528	12.3883	0.0289868	0.0146	0.0267409
Top down-regulated KEGG pathways
Category	Term	Count	%	PValue	Genes	List Total	Pop Hits	Pop Total	Fold Enrichment	Bonferroni	Benjamini	FDR
KEGG_PATHWAY	hsa04916:Melanogenesis	9	2.267	0.00205844	DCT, EDNRB, TYR, GSK3B, MITF, LEF1, CAMK2B, PLCB1, FZD6	120	99	5085	3.85227	0.214226	0.214226	2.32704
