# Supplementary material for: Adaptive resistance of melanoma cells to RAF inhibition via reversible induction of a slowly dividing de‐differentiated state
Source: Mol Syst Biol. 2017 Jan 9;13(1):905. doi: 10.15252/msb.20166796 (PMC5248573; doi:10.15252/msb.20166796)
Supplement: Supplementary file 6 — Dataset EV4 [file MSB-13-905-s006.zip › Dataset_EV4/Dataset_EV4.txt]

Dataset EV4. Top KEGG pathways correlated with NGFR levels based on gene set enrichment analysis (GSEA) performed on tumor biopsies from 18 patients with acquired resistance to RAF/MEK inhibitors. RNA-seq data were extracted from Gene Expression Omnibus GSE65185.
