# Supplementary material for: Adaptive resistance of melanoma cells to RAF inhibition via reversible induction of a slowly dividing de‐differentiated state
Source: Mol Syst Biol. 2017 Jan 9;13(1):905. doi: 10.15252/msb.20166796 (PMC5248573; doi:10.15252/msb.20166796)
Supplement: Supplementary file 6 — Dataset EV4 [file MSB-13-905-s006.zip › Dataset_EV4/Dataset_EV4.xlsx]

## Sheet: Dataset EV4
Dataset EV4. Top KEGG pathways correlated with NGFR levels based on GSEA performed on tumor biopsies from 18 patients with acquired resistance to RAF/MEK inhibitors published in Hugo et al. Cell 2015.
NAME	SIZE	Enrichment score	Normalized enrichment score	NOM p-val	FDR q-val	FWER p-val
KEGG_ARRHYTHMOGENIC_RIGHT_VENTRICULAR_CARDIOMYOPATHY_ARVC	74	0.611519	1.96091	0	0.29792	0.17
KEGG_HYPERTROPHIC_CARDIOMYOPATHY_HCM	83	0.60509	1.91751	0	0.238623	0.21
KEGG_COMPLEMENT_AND_COAGULATION_CASCADES	69	0.610134	1.87141	0.015625	0.24926	0.32
KEGG_ECM_RECEPTOR_INTERACTION	84	0.739275	1.85695	0	0.203323	0.33
KEGG_FOCAL_ADHESION	199	0.576576	1.85228	0.0147059	0.164563	0.34
KEGG_DILATED_CARDIOMYOPATHY	90	0.582803	1.85188	0	0.138945	0.34
KEGG_GLYCOSAMINOGLYCAN_BIOSYNTHESIS_KERATAN_SULFATE	15	0.725226	1.8471	0.0151515	0.124806	0.36
KEGG_REGULATION_OF_ACTIN_CYTOSKELETON	212	0.481364	1.80123	0.027027	0.163424	0.46
KEGG_PROXIMAL_TUBULE_BICARBONATE_RECLAMATION	23	0.592282	1.79164	0.0169492	0.160642	0.48
KEGG_VASCULAR_SMOOTH_MUSCLE_CONTRACTION	115	0.532289	1.778	0	0.164469	0.53
KEGG_CALCIUM_SIGNALING_PATHWAY	176	0.460154	1.72516	0	0.221702	0.65
KEGG_AXON_GUIDANCE	128	0.472529	1.72024	0.0410959	0.213234	0.66
KEGG_NEUROACTIVE_LIGAND_RECEPTOR_INTERACTION	271	0.426869	1.67082	0	0.283342	0.8
KEGG_GLYCOSAMINOGLYCAN_BIOSYNTHESIS_HEPARAN_SULFATE	26	0.566094	1.6642	0.0289855	0.271418	0.81
KEGG_LONG_TERM_POTENTIATION	69	0.482427	1.64086	0	0.304364	0.86
KEGG_PPAR_SIGNALING_PATHWAY	69	0.445762	1.63772	0.0298507	0.29087	0.86
KEGG_PRION_DISEASES	35	0.535316	1.63089	0.0655738	0.284551	0.86
KEGG_GLYCOSAMINOGLYCAN_BIOSYNTHESIS_CHONDROITIN_SULFATE	22	0.603177	1.62894	0.0350877	0.272394	0.86
KEGG_CELL_ADHESION_MOLECULES_CAMS	133	0.54185	1.62852	0.0983607	0.259163	0.86
KEGG_GAP_JUNCTION	89	0.450476	1.60712	0.0273973	0.282635	0.88
KEGG_FC_GAMMA_R_MEDIATED_PHAGOCYTOSIS	96	0.450418	1.59029	0.0422535	0.295989	0.91
KEGG_BASAL_CELL_CARCINOMA	55	0.517799	1.57867	0.0151515	0.306576	0.94
