# Supplementary material for: Adaptive resistance of melanoma cells to RAF inhibition via reversible induction of a slowly dividing de‐differentiated state
Source: Mol Syst Biol. 2017 Jan 9;13(1):905. doi: 10.15252/msb.20166796 (PMC5248573; doi:10.15252/msb.20166796)
Supplement: Supplementary file 8 — Movie EV2 [file MSB-13-905-s008.zip › Movie_EV2/Movie_EV2.txt]

Movie EV2. Representative movie from live-cell imaging of COLO858 cells treated with 0.32 μM (+)-JQ1. The time stamp shows the time post-treatment in hr:min. H2B-Venus is shown in green.
