# Supplementary material for: Adaptive resistance of melanoma cells to RAF inhibition via reversible induction of a slowly dividing de‐differentiated state
Source: Mol Syst Biol. 2017 Jan 9;13(1):905. doi: 10.15252/msb.20166796 (PMC5248573; doi:10.15252/msb.20166796)
Supplement: Supplementary file 9 — Movie EV3 [file MSB-13-905-s009.zip]

Archive with 3 entries (2 files):
- Movie_EV3/
- Movie_EV3/Movie_EV3.mp4
- Movie_EV3/Movie_EV3.txt
