# Supplementary material for: Adaptive resistance of melanoma cells to RAF inhibition via reversible induction of a slowly dividing de‐differentiated state
Source: Mol Syst Biol. 2017 Jan 9;13(1):905. doi: 10.15252/msb.20166796 (PMC5248573; doi:10.15252/msb.20166796)
Supplement: Supplementary file 9 — Movie EV3 [file MSB-13-905-s009.zip › Movie_EV3/Movie_EV3.txt]

Movie EV3. Representative movies from live-cell imaging of COLO858 cells treated with 1 μM vemurafenib in combination with DMSO, 3 μM defactinib, 1 μM dasatinib, or 1 μM (+)-JQ1. The time stamp shows the time post-treatment in hr:min. mCherry-geminin is shown in red and H2B-Venus in green.
